# Supplementary material for: Molecular Diversity and Phylogeny Reconstruction of Genus Colobanthus (Caryophyllaceae) Based on Mitochondrial Gene Sequences
Source: Genes (Basel). 2022 Jun 14;13(6):1060. doi: 10.3390/genes13061060 (PMC9222297; doi:10.3390/genes13061060)
Supplement: Supplementary file 1 [file genes-13-01060-s001.zip]

Archive with 13 entries (13 files):
- File S4.gb
- File S5.gb
- File S6.gb
- File S7.gb
- File S8.gb
- FileS9.aln
- Table S1.xlsx
- Table S2.xlsx
- Table S3.xlsx
- Table S4.xlsx
- File S1.gb
- File S2.gb
- File S3.gb
