# Supplementary material for: Molecular Diversity and Phylogeny Reconstruction of Genus Colobanthus (Caryophyllaceae) Based on Mitochondrial Gene Sequences
Source: Genes (Basel). 2022 Jun 14;13(6):1060. doi: 10.3390/genes13061060 (PMC9222297; doi:10.3390/genes13061060)
Supplement: Supplementary file 1 [file genes-13-01060-s001.zip › File S4.gb]

LOCUS       rps11_lyco               417 bp    DNA     linear   UNA 24-FEB-2022
DEFINITION  rps11_lyco.
ACCESSION   geneious|urn:local:
VERSION     geneious|urn:local:.:v-eqoy3o2:0
KEYWORDS    .
SOURCE      
  ORGANISM  .
FEATURES             Location/Qualifiers
ORIGIN      
        1 atggcaaaac ctatacccaa aattggttca cgtagaaatg gacgtattag tgcacgtaaa
       61 agtgcacgta aaataccaaa aggaattatt catgttcaag caagtttcaa taataccatt
      121 gtgactgtta cagatgtacg aggtcgcgtt gtttcttggg cttccgccgg tacgtgtgga
      181 ttccgcggta caaaaagggg aacacccttt gcagctcaaa ccgcggccgg aaatgctatt
      241 cgtacagtgg tggagcaggg catgcaacga gcagaagtca tgataaaagg tcctggtctc
      301 ggaagagatg cagcattacg agctattcgt agaagcggta tactattaag tttcgtacgc
      361 gatgtaaccc ccatgccaca caatggctgt aggcctccta aaaaaagacg tgtgtaa
//
LOCUS       rps13_lyco               351 bp    DNA     linear   UNA 24-FEB-2022
DEFINITION  rps13_lyco.
ACCESSION   geneious|urn:local:
VERSION     geneious|urn:local:.:v-eqoy3o2:1
KEYWORDS    .
SOURCE      
  ORGANISM  .
FEATURES             Location/Qualifiers
ORIGIN      
        1 atgtcatatc tttccggagc tggattattt ggcgctaaac aagtgaaaat tgcctcaaca
       61 aaaatggatg gaattggacc taaaaaagcg gttcagattt gttatcgttt aggtatcagt
      121 gataagatta agatgaacga gttaactaaa tatcagattg accaaattga gcaaataata
      181 ggtcaggatc atgttgttca ttgggaattg aggaggggcg aacgagcgga catcgaacgt
      241 ttaatttcga tttcttctta tcgtggcatt cgtcatcaag atggcttgcc gttacgcggt
      301 caacgtagtc atactaatgc taggacttgt cgtaagaaac tgagtaaatg a
//
LOCUS       rps12_lyco               246 bp    DNA     linear   UNA 24-FEB-2022
DEFINITION  Assembly of 3 reads: rps12_part1, rps12_part2, rps12_part3.
ACCESSION   geneious|urn:local:
VERSION     geneious|urn:local:.:v-eqoy3o2:2
KEYWORDS    .
SOURCE      
  ORGANISM  .
FEATURES             Location/Qualifiers
ORIGIN      
        1 atgcctacca aaaatcaatt aattcgtcat ggtagaaaag aaacccggcg cacggactgt
       61 acgcgagctt cggatcaatg tccccagaag caagtagtac gtccgcgtgt tttaacgaga
      121 acaccgaaac ccccgaattc agctctacgt aagatagcta aagtacggtt gagcaatcga
      181 cataatatct tttcttacat tcctggcgac ggccctaatt tgcaggaaca ttctctatgg
      241 tcttaa
//
LOCUS       nad9_lyco                579 bp    DNA     linear   UNA 24-FEB-2022
DEFINITION  nad9_lyco.
ACCESSION   geneious|urn:local:
VERSION     geneious|urn:local:.:v-eqoy3o2:3
KEYWORDS    .
SOURCE      
  ORGANISM  .
FEATURES             Location/Qualifiers
ORIGIN      
        1 atggataacc aattcatttt caaatatagt tgggagactt tgcccaagaa atgggtgcaa
       61 agaatggaaa aatcagaaca tgggaataga tctgatacca atccggactc tttatttcaa
      121 ttgttgtgct ttcttcaatt gcatacctat acaaggtttc aagttttgat cgatatttgc
      181 ggagttgatt atccttctcg aaaacgaaga tttgaagtgg tctataattt actgagtatc
      241 cgttataatt cgcgtattca agtacaaacc agtgcagacg aagtcacacg aatatctccg
      301 gtagtgagtc tatttccatc agccggccgg tgggagcgag aagtttggga tatgtttggt
      361 ctttcttcca tcaatcatcc agatctacgc cgtatattaa cagattatgg cttcgagggg
      421 catccattac gaaaagactt tcctctgagt ggatatgtag aagtacgcta tgatgatcca
      481 gagaaacgtg tggtttccga gcccattgag atgacccagg aatttcgcta tttcgatttt
      541 gctagtcctt gggaacaacg tcacggtaac gacggataa
//
LOCUS       nad7_lyco               1176 bp    DNA     linear   UNA 24-FEB-2022
DEFINITION  nad7_lyco.
ACCESSION   geneious|urn:local:
VERSION     geneious|urn:local:.:v-eqoy3o2:4
KEYWORDS    .
SOURCE      
  ORGANISM  .
FEATURES             Location/Qualifiers
ORIGIN      
        1 atgaagaaag aaatcaaaaa tctcacttcg aatttcggac ctcaacatcc tgctgctcat
       61 ggtgttttac gattagtctt ggaaatgaac ggagaagtgg tcgaacgtgc ggaaccacat
      121 attggattac tccatagagg gactgaaaaa ttaatagagt acaaaaccta tcttcaagct
      181 ttaccttatt ttgatcgttt agactatgtt tctatgatgg cccaagaaca cgctcattct
      241 tcagccgtag agaaactttt gaattgcgag gtaccattac gagctcaata tatacgagtc
      301 ttattccgtg aaatcactcg cattttaaat cattcacttg ctttaactac tcatgctatg
      361 gatgtcggag cattaacgcc cttcctgtgg gcttttgagg agcgagagaa attgttggaa
      421 ttctatgaaa gagtctcggg agccaggatg catgccagtt tcatacgacc agggggagtg
      481 gcacaagatc tacctattgg cttatgtcga gatattgatt cctccacaca acaatttact
      541 tctcgtatcg acgaattaga agagatgtca accgaaaacc gtatctggaa acaacgatta
      601 gtcgatattg gaactgtcac tgcacagcaa gcaaaggatt ggggattcag tggtgtaatg
      661 ttaagaggtc caggggtatg ctgggatttg agaaaagcag caccttacga tgtttatcaa
      721 cagataaact ttgacgtacc tgtaggaaac agaggagatc gctatgatag gtactgtatt
      781 agaatacaag agatgagaga aagtctacgc atcattacac aatgtcttaa tcaaataccc
      841 aggggaatca tcaaagcaga tgatagaaag atatgtccgc cagcaagatc agcaatgaaa
      901 atgtccatgg aatccttaat tcaccatttc gaaacatata cagaaggaag caaaataaaa
      961 aaagcacaaa catataacgc agtagaagca ccaaaaggag aatttggaat actactaata
     1021 agcaatggaa gcaacagacc gtaccgtcgt aaaattagag caccaggatt cgcacattca
     1081 caagcattaa acacaatggc aaaacaacac atgccagcag atgttgtaac catcatagga
     1141 acccaagata tagtgtccgg agaagtagat agatag
//
LOCUS       nad6_lyco                600 bp    DNA     linear   UNA 24-FEB-2022
DEFINITION  nad6_lyco.
ACCESSION   geneious|urn:local:
VERSION     geneious|urn:local:.:v-eqoy3o2:5
KEYWORDS    .
SOURCE      
  ORGANISM  .
FEATURES             Location/Qualifiers
ORIGIN      
        1 atgatacttt ctggtttgtc gagcttagct ttggtctctg ctttgatggt tatacgtgct
       61 aaaaatccgg tacattctgt tttgtttccc atcccagtct ttcgcaacac ttcgggttta
      121 cttcttttgt taggtctcga cttttccgct atgattttct tagtcgttta tataggagct
      181 atagccgttt cattcctatt cgttgttatg atgttccata ttcaaatagc ggagattcat
      241 gaagaagtct tgcgctattt accagtgagt ggtcttattg gactgatctt ttggtgggaa
      301 atcttcttca ttttagataa tgaaaccatt ccattactac caaccacggc ctctctgaga
      361 tatactgttt atgccggaaa ggtacgaagt tggaccaatt tggaagcatt gggcaattta
      421 ctttatactt actattttgt atggtttttg gtttctagtc tgattttatt agtagccatg
      481 attggggcta tagtactgac tatgcatagg actactaagg tgaaaagaca ggatgtattc
      541 cgacgaaatg ctatcgattc tagaaggact ataatgaaga ggacgacaga tctaaagtag
//
LOCUS       nad5_lyco               2001 bp    DNA     linear   UNA 24-FEB-2022
DEFINITION  nad5_lyco.
ACCESSION   geneious|urn:local:
VERSION     geneious|urn:local:.:v-eqoy3o2:6
KEYWORDS    .
SOURCE      
  ORGANISM  .
FEATURES             Location/Qualifiers
ORIGIN      
        1 atgtatttac taatcgtctt tttgcccttg cttggtagtt ccgttgcagg ttttttcggc
       61 cgttttctag gatccgaagg aagcgctata gtgactacta cgtgtgtttc aatctcttcg
      121 atcttatctt ttcttgcttt ttatgaagtc gcaccgggag ctagtgcttg ttatctaaga
      181 attgctccat ggatttcatc ggaaatgttt gatgcttctt ggggcttctt gttcgatagc
      241 ccgaccgtag tgatgttaat tgtggttaca ttcataagta gcttggtcca tctttattct
      301 atttcatata tgtctgacga tccccatagt cctcgattta tgtgttattt atccattctt
      361 acttttttta tgccaatgtt ggtgactgga gataactctc ttcaattatt cttgggatgg
      421 gagggagtcg gtcttgcttc ctatttgtta attcattttt ggtttacacg acttcaggca
      481 gataaagcag ctatcaaagc tatgcttgtc aatcgagtag gtgattttgg attagctctt
      541 gggatttcgg gtcgttttac tctctttcaa acagtagact tttcgaccat ttttgcttgt
      601 gctagtgccc ctagaaatgc tttgatttct tgcaatatga gattgaatgc cataactctg
      661 atttgtattt tactttttat tggtgctgtt ggaaaatccg cacagatagg atcgcatact
      721 tggtcaccag atgctatgga agggcccacc ccagtatccg ctttgattca tgcagctact
      781 atggtaacag caggcgtttt catgatagca aggtgttccc ctttatttga atactcacct
      841 accgctttaa ttgttattac ttttgcagga gctatcacct cattccttgc agcaaccacc
      901 ggaatattac agaacgatct aaagagggtc atagcttatt caacttgcag tcaattagga
      961 tatatgatct ttgcttgtgg catttcgaac tattccgtta gcgtctttca tttaatgaat
     1021 cacgcattct tcaaagcatt actcttcctc agtgcagggt ccgtcattca tgccatgtca
     1081 gatgagcaag atatgcgaaa gatgggagga ctagcatact cattcccttt gacctatgca
     1141 atgatgctcg taggaagctt atctctcatt ggatttccct ttctaacagg attttattca
     1201 aaagatgtca tcttagagct cgcttatact aagtataaca tcagtgggaa ctttgctttc
     1261 tggttgggaa gtgtatccgt acttttcact tcttattact cttttcgttc actttttcta
     1321 acatttctag caaaaactaa ttcattcgcc aatgacataa aaagaagtca tgatgcgccc
     1381 attcctatgg ccattccttt aatcattctc gccgcaggga gtttatttgt aggatactta
     1441 gccaaagata tgatgattgg tttaggtacc aatttttggg ccaattccct cttcgtacta
     1501 ccaaaaaatg agattcttgc cgaatccgag tttgctgctc caaccattac caaactcata
     1561 cctattcttt tcagtacttc aggtgcttct gttgcgtata atgtcaatcc cgtatcggat
     1621 caattccaac gagtctttca aacgagtgtt ttttgtaatc gactctatac cttcttcaat
     1681 aaacgctggt tctttgatca agttttgaat gattttctag tcagatcgtg cttgcgtttt
     1741 ggatatgaag tttcattcga agctttagac aagggtgcta ttgagatctt gggtccctat
     1801 ggtatctcgt acacattccg acgattggcc gagcgaatca gtcaacttca aagtggattt
     1861 gtttatcatt atgcctttgc aatcttactt ggttcaactc tatttgtgac cttttttcgt
     1921 atgtgggact ttctctcttc ttggatagat aatcgattgg cgttcatttg gatagttagt
     1981 agatttttta ataataagta a
//
LOCUS       nad4L_lyco               303 bp    DNA     linear   UNA 24-FEB-2022
DEFINITION  nad4L_lyco.
ACCESSION   geneious|urn:local:
VERSION     geneious|urn:local:.:v-eqoy3o2:7
KEYWORDS    .
SOURCE      
  ORGANISM  .
FEATURES             Location/Qualifiers
ORIGIN      
        1 acggattcta tcaaatattt gacattttct atgatcatct ttatttcagg tattcggggc
       61 attcttctta atcgtcgaaa tattcttatt atgtcaatgt caattgaatc aatgttatta
      121 gctgtgaatt cgaacttttt ggtcttttct gtttcttcgg atgatatgat gggtcaatta
      181 tttgctttat tggttccaac ggtggcagca gcggaatctg ctattgggtt agcgattttc
      241 gttatgactt tccgagtccg cggtactatt gccgtcgaat ttattaatag cattcaaggt
      301 taa
//
LOCUS       nad4_lyco               1482 bp    DNA     linear   UNA 24-FEB-2022
DEFINITION  nad4_lyco.
ACCESSION   geneious|urn:local:
VERSION     geneious|urn:local:.:v-eqoy3o2:8
KEYWORDS    .
SOURCE      
  ORGANISM  .
FEATURES             Location/Qualifiers
ORIGIN      
        1 atgttgcctt ctttttttga tttttcattt tctgttagtg gtcttctttt ttttcctttt
       61 tttggtatat ttttattatt ttttattcct tcttctcgtg ttcgttatat ccgtttaatt
      121 ggtctttgtt cttctctgtt tacatttttg tattctcttt ttctttggtt acaatttgat
      181 gtttctacag ccaaatttca atttgtggaa agtttttctt ttcttccttc tgagaacata
      241 tctttttatt ttggtctgga tggtatatct ttatttttcg tgttattgac tacatttttg
      301 atccctattt gtcttttagt gggttggtct agtgttcgta gttatggtaa agagtatatt
      361 acagcgtttc ttgtttgtga atttcttttg atctgcgtgt tctgcatgct ggatcttctt
      421 ttattctatg ttttttccga aagcgttcta atccctatgt tcattattat aggggtatgg
      481 ggttcgagac aaagaaagat caaagcagcc tatcagtttt tcctttatac tttacttgga
      541 tctgttttta tgctcttagg tattctcttg attcttctcc aaacaggaac caccgattta
      601 caaatcttat taaccacaga atttagtgaa cggcgccaaa tctttttatg gattgctttt
      661 ttcgcctctt tcgctgtcaa agttcctatg gtacctgttc atatttggtt acccgaagct
      721 catgtagagg cacccacggc aggatccgtt atcttggcag gaattctttt aaaattggga
      781 acttacggct ttttacgctt ttcaataccc atgtttcctg aagcgacact ttttttcact
      841 cccttcattt atactctcag cgcgattgct atcatctata cttccttgac cactttaaga
      901 cagatcgatc tgaagaagat cattgcttac tcctcagtag cccatatgaa ttttgttact
      961 attggtatgt ttagtctgaa catacaggga attggaggta gcattctacc gatgttaagt
     1021 catggactcg tttcttcagc cctttttcta tgtgttggtg ttctatatga ccgacataag
     1081 actagacttg ttagatatta cggaggttta gtcagcacca tgccgaattt ctctaccatt
     1141 ttcttctttt tcactttagc caatatgagt ttacctggta ctagcagctt tataggagaa
     1201 tttctcatct taataggagc tttccaaaga aatagcttag tagccacatt agcagcaatt
     1261 gggatgattt taggcgccgc ctattccctt tggctatata atcgtgtcgt ttctggaaat
     1321 ttaaaacccg acttcctcca taaattctcc gatctaaatg ccagagaaat tttcatattt
     1381 ataccctttc ttgttggagt catttggatg ggagttcacc caaaagtctt cctagaatgc
     1441 atacacacat ccgtaagtaa cttagtgcaa catacaaaat aa
//
LOCUS       nad3_lyco                357 bp    DNA     linear   UNA 24-FEB-2022
DEFINITION  nad3_lyco.
ACCESSION   geneious|urn:local:
VERSION     geneious|urn:local:.:v-eqoy3o2:9
KEYWORDS    .
SOURCE      
  ORGANISM  .
FEATURES             Location/Qualifiers
ORIGIN      
        1 atgttagaat ttggtcctat ttgtatttat ttatttatca gtgttcttgt ttctttgctc
       61 ctgctcggtc ttccttttct tttttcttct aatacttcga cttatcctga caaattgtct
      121 gcgtacgaat gtggtttcga tcctttcggt gatgcgcgaa gtcgtttcga tatccgcttt
      181 tatcttgttt caattttatt tattatcctt gatttggaag taaccttttt ctttccttgg
      241 gcagtctctc tcaacaagat tgatacgttt ggattttggt ccatgatggc ctttttattg
      301 attttaacga taggatttct ctatgaatgg aaaaggggtg ctttggatcg ggaataa
//
LOCUS       nad2_lyco               1467 bp    DNA     linear   UNA 24-FEB-2022
DEFINITION  nad2_lyco.
ACCESSION   geneious|urn:local:
VERSION     geneious|urn:local:.:v-eqoy3o2:10
KEYWORDS    .
SOURCE      
  ORGANISM  .
FEATURES             Location/Qualifiers
ORIGIN      
        1 atgttcaatc tttttttagc ggtttcccca gagatctttc tgattaatgc aaccttgatt
       61 ttgctcattc atggagttgt ttttagtacc tctaagaaat atgattatcc accgctagtt
      121 agtaatgtgg gttggcttgg attacttagt gttctaataa ccttgctttt gctcgctgct
      181 ggcgcacctc tcctaactat tggccattta ttctggaatc ctttttttaa gagggacaat
      241 ttgacatatt tcttccaaat ctttctctta ttaagtacag ctggtaccat ttcgatgttt
      301 tttgattatt tcaaacaaga gaggtttgat gcttttgaat tcattgtatt aatttcactt
      361 cctacttgca gtatgctctt tatgatctcg gctcatgatt taattgccat gtatttagct
      421 attgagcttc aaagtttatg tttttatgtg ctcgcagcat caaaaagaaa gtctgaattt
      481 tctacggaag ccggctcgaa atatttgatc ttaggtgcat tttcttctgg aatcttattg
      541 tttgggtgtt cgatgatcta tgggtctact ggagctaccc atttcgatca attagccacg
      601 attttgaccg gctacgaact aactggtctt cgatctagtg gtctttttat gggcattctt
      661 tttatcgctg tgggattcct attcaagata actgcagttc cttttcatat gtgggcacct
      721 gatatctatg agggttcacc caccccggtt acagcattct tttcgattgc gcctaaaatt
      781 tctatttctg ctactatttt acgtcttttt atttatggtt cctatggagc tacattgcaa
      841 caaattttct ttttctgtag cattgcttct atgatcttag gagcactcgc cgccatggcc
      901 caaacaaaag tcaaaagact tctagctcat agttcaattg gacatgtagg ttatattcgt
      961 actggtttct catgtggaac catagaagga attcaagcac tactaattgg tctctttatt
     1021 tatgcattaa tgacgataga tgcattcgct atagtttcag cattacgaca aagccgtatc
     1081 aaatatatag cggatttggg cgctctagcc aaaaccaatc ctatttcggc tattaccttc
     1141 gccattatta tgttctcata cgcaggaata ccccccttag caggctttgc cagtaaattc
     1201 tatttgttct tcgccgcttt ggggtgtggc gcttacttcc tagcctcagt gggaataatg
     1261 actagcgtta taggttgttt ttattatata cgcttagtaa aaagaatgtt ctttgataca
     1321 cccagcacat ggattctata tcaaacaatg gatagaaaca aggcaatact catagcaatc
     1381 acctcctcct tcattactcc atccttgaca tacccagcac caatcttcgc agtcactcac
     1441 caaatcgcaa tcacgctata tatataa
//
LOCUS       nad1_lyco                978 bp    DNA     linear   UNA 24-FEB-2022
DEFINITION  nad1_lyco.
ACCESSION   geneious|urn:local:
VERSION     geneious|urn:local:.:v-eqoy3o2:11
KEYWORDS    .
SOURCE      
  ORGANISM  .
FEATURES             Location/Qualifiers
ORIGIN      
        1 acgtacatag ctgttcctgc tgaaattctt gggataattc taccactttt actcggagta
       61 gcctttttag tgctagctga acgtaaagtt atggcttttg tgcaacgtcg aaagggtcct
      121 gatgtagtgg gatcattcgg attgttacaa cctctagcag atggttcgaa attgattcta
      181 aaagaaccta tttcaccaag tagtgctaat ttctcccttt ttagaatggc tccagtcgct
      241 acatttatgc taagtctggt tgctcgggcc gttgtacctt ttgattatgg tatggtattg
      301 tcagatctga acatagggtt actttatttg tttgccatat cttcgctagg tgtttatgga
      361 attattatag caggttggtc tagtaattcg aaatatgcct ttctaggagc attacgatct
      421 gcagctcaaa tggtccctta tgaagtttct attggtctta ttcttattac tgtactaata
      481 tgtgtaggtc ctcgtaattc gagtgagatt gtcatagcgc aaaagcagat atggtccggt
      541 attcccttgt tccctgtatt ggttatgttc tttatttctt gtttagcaga aactaatcga
      601 gctccctttg atcttccaga agcggaagct gaattagttg caggctataa tgtagaatat
      661 tcttcaatgg ggtctgctct atttttttta ggagagtatg ccaatatgat cttaatgagg
      721 ggtctatgca cattgctttc tccaggaggt tggccgccta tcctagatct tcccatttca
      781 aacaagatcc caggctcgat ctggtttagt atcaaggtga ttctctttct ctttctatat
      841 atatgggtcc gcgcagcatt tccacgatat cgttatgatc aattaatggg acttggccgg
      901 aaagtgttct tgcctctatc attagctcgg gtagtcgccg tttctggtgt tttagtcacc
      961 tttcaatggc tcccttaa
//
LOCUS       mttB_lyco                804 bp    DNA     linear   UNA 24-FEB-2022
DEFINITION  mttB_lyco.
ACCESSION   geneious|urn:local:
VERSION     geneious|urn:local:.:v-eqoy3o2:12
KEYWORDS    .
SOURCE      
  ORGANISM  .
FEATURES             Location/Qualifiers
ORIGIN      
        1 atgacttctt ttttatccgt ggaaagtatt ctaacagaag ctcgcctgcg tttcgtttgg
       61 atattgatcg gtcttggttt tacctggttt acgcgttatt ggttcccgga agagttaata
      121 ttcctattag ctaaacccct tcttaccctg cctttggact cgtcttttgt ttgtacacaa
      181 ttaacggagg ccttctcaac atatctagca acggcttcaa tagcctgctc ctacttcgtc
      241 tttccttttg tcattcacca aattcgctct ttttttatgc cgagttgcta tgaggaacaa
      301 agccggaaat acaatcgggt tttatattta agtggggttt tcttcctggt gttcctgttc
      361 ttaactcttt actggatagt tcccaatctt tggaactttc tatacttcat gggtgaaaca
      421 tcaaacaatt cgctcatcat acagttacaa cctaagatct atgactatat tatgttaact
      481 cttcgtattt ccttcattcc agcactagca tcccaggtcc ctgtcattgt gatctgcttg
      541 tcggaagtca gagctctttc ggtagaaacc ttcaccaaca atcggcgctt tttgatggtt
      601 tttacacttc tcacagctgc tctttccaca cctccggata tctggtgcca aattctcgcc
      661 cggttactta tttctttcat catagagttg gctatctttg tggcatcgat tggacaagtt
      721 cgtgaacaag gatggaccag tacaatgcga tatcaaagcg aacgaacagt agcaacagag
      781 gcgagcgaga aaaaagaaga atag
//
LOCUS       matR_lyco               1971 bp    DNA     linear   UNA 24-FEB-2022
DEFINITION  matR_lyco.
ACCESSION   geneious|urn:local:
VERSION     geneious|urn:local:.:v-eqoy3o2:13
KEYWORDS    .
SOURCE      
  ORGANISM  .
FEATURES             Location/Qualifiers
ORIGIN      
        1 atgaaagagg cgatcagaat ggtacccgaa tctatttacg atccctactt tccagacaca
       61 tcagacttcc gctcgggtcg aggctgccac tccgccctaa gacggatcaa agaagagtgg
      121 ggaacctctc gctggttttt ggaattcgac atcaggaagt cttttcacac catcgaccga
      181 catcgactca tcccaatcct taaggaagag atcgatgatc ccaagttctt tgactccatt
      241 cagaaagtct tttcggccgg acgactcgta ggaggctcga cctgccctct caaattagtt
      301 cgagcaaggc aactccctga ctccgttcca cacagtgtac tactatcggc cataccaggc
      361 aacatctact tacacaagct cgatcaggag atagtacgga tccgacagaa gtatgacatt
      421 ccgattgttc agagaatgag atcgattcta ttaaagacaa gtcgtattga tgaccaagaa
      481 aagtcgggag aagaagaaag cttcaacgct ccccaagaaa agagaaccat cattgtcgag
      541 aggggcaaaa gcagccaacg caaagcggcc tttcagtccc ttctgtcgtc gtggcacaac
      601 cttcccgaaa gcacccccag gctcagggga gaccagaaaa ggcctttcgt tttgcccccg
      661 tcgtcggccc ttgccgcctt tcttaacaag ccgtcgagcc tccttttagc tcccttactc
      721 atagaagccc acgggttgac cccgaaggac gaattagatg ctagagaatg cttgaatcag
      781 aattgggcca tgagagacct ttttcaatat tcaaaaagaa ggggaatgct catagagctg
      841 ggcgaggcag ggagagccct tttcagggca gagaaagccc gtaagccgga ccgccaggaa
      901 ttaataaaga tttcttacgc gcgatatgcc gacgacttac tagtgggaat agtcggtgca
      961 gtagagctta tcatagaaat acaaaaacgt atcgcccact tcctacaata cggactgaac
     1021 cttggcatag gatcgccggg atcaacaaga atagctgcac ggagtaaggg cgaattccta
     1081 ggtaacgtca ttcgggaagg acctacgaag aagactccca tacaattctt gcgagagcgg
     1141 gagaagcgtc gacgagtaaa ggaccggatc catataactg cttgccaatt acgatccgac
     1201 attcattcca agtttaggaa actagagaag agtataacga gcaaagagct caccaaccgg
     1261 atgagaaaaa cagtgagtat aatggacgcg cttcaactag ccgaaactct tagaacagct
     1321 acagtcagaa gtccacaagt taacatctta tgcgagaacg tcaaccacat acagaaagga
     1381 tacagcgaga tctacggcgt gcatagaaaa caaaagagca acggaaaaac cgaccggcaa
     1441 cagcgaggat accgattggg catcagtacc aagaagttcg aattctatac tttaacggcg
     1501 cagaaggatg cgcgagaagg agcaacacac gcagacagat atagcaccag aaaaggaaca
     1561 atacagatac aagccccgat caaaaaaata ctaagaaggc tgcgagagag agggatcatt
     1621 agccgaacaa gaccatggcc aatacacgtc aaatacttga ccaacagaac agaccaagaa
     1681 atcgtcaatt ggttcgcgcg aatcgctatc agtactatgt cctactacag gtaccgtgac
     1741 aacctagacc aaataaaaaa cattgtagac taccagatac gatgggcagc aatattcact
     1801 ctagcacaca aacacaaaac agcagcacga aatatcataa aaaagtactc aaaagactta
     1861 aacatagtaa atcaaaaaga tcaaaagacc atagcaaagt tcccaaacag aaaagaaata
     1921 aacaaaatag caaacaaaca aaaaacaaca gaaaaaacac aaacaaacta g
//
LOCUS       cox3_lyco                798 bp    DNA     linear   UNA 24-FEB-2022
DEFINITION  cox3_lyco.
ACCESSION   geneious|urn:local:
VERSION     geneious|urn:local:.:v-eqoy3o2:14
KEYWORDS    .
SOURCE      
  ORGANISM  .
FEATURES             Location/Qualifiers
ORIGIN      
        1 atgattgaat cccaaaggca ttcttttcat ttggtcgatc caagtccatg gcctatttcg
       61 ggttcactcg gagctttggc aaccactgta ggaggtgtga tgtacatgca ctcctttcaa
      121 gggggtgaaa cacttctaag tttgggcctt atttttattc tatataccat gtttgtgtgg
      181 tggcgtgatg ttctacgcga atccacatta gaaggacatc ataccaaagt cgtacaatta
      241 ggacttcgat atgggttcat tttgttcatc gtctcggagg ttatgttctt ttttgctttt
      301 ttttgggctt tttctcattc ttctttggca cccgcggtag atatcggagg catttggcca
      361 ccaaaaggga ttggggtttt agatccttgg gaaatacctt ttcttaatac cgttcttctt
      421 ctcacatccg gagctgccgt aacttgggcg catcatgcta tactcgcggg gaagcaaaaa
      481 agagccgttt acgctttagt agttactgtt ttactcgctc tagtcttcac aggctttcaa
      541 ggaatggaat attatcaagc acccttcact attgcggata gtatttatgg ttctaccttt
      601 ttcttagcaa caggttttca tgggtttcat gttattatag ggactctgtt cttgattata
      661 tgtgggattc gacaattttt gggacatctc accaaagaac atcacgttgg ctttgaagca
      721 gcggcatggt actggcactt tgtagacgtg gtttggttat tcttatttgt ctcgatctat
      781 tggtggggag ggaaatga
//
LOCUS       cox2_lyco                780 bp    DNA     linear   UNA 24-FEB-2022
DEFINITION  182 reads assembled to Contig - cox2.
ACCESSION   geneious|urn:local:
VERSION     geneious|urn:local:.:v-eqoy3o2:15
KEYWORDS    .
SOURCE      
  ORGANISM  .
FEATURES             Location/Qualifiers
ORIGIN      
        1 atgttttttt gtttgttttt tttgtttcct gtttcttatt gtgatgctgc tgaaccttgg
       61 caattaggtt ttcaagaccc tggtacgcct cttatgcaag cgataataaa cttacatgat
      121 gatattgttt ttttccttat tctgattttg gttttcgtgt tatggttgtt ggttcgtgct
      181 ttatggcatt tcaactgttc gcgtagtcct atccctcaac gtattgttca tggtcgtact
      241 atcgagctta tttggacgct gattccttct ctgatcgtgc tgatcataat aatcccttct
      301 ggttctcttt tatacaaaat ggacgacgac acgctagtgg tggatacttc gcttactctg
      361 aaagctattg gtcatcaatg gtattggagt tatgagtatt ctgactataa cagttctgat
      421 gaggattctt tatcttttga cagttatatg attcccgagg atgatttaga attgggtcaa
      481 ttacgtttat tagaagtgga caatcgcgtg gttttacccg tgaagactca tatccgtatt
      541 cttgtgacat ctgcggatgt gcttcatagt tgggctgttc cttctttagg tgtgaaatgt
      601 gatgctgtcc ctggtcgttt aaatcagacg cctatcttct tgaaacgtga aggggtttac
      661 tatggtcagt gcagtgaaat ttgtggaact aatcatgctt ttatgcctat cgtggtcgaa
      721 gccgtttctc ggaaagatta tggttctcgg gtctctagtc aattaatttc tgaagcttaa
//
LOCUS       cox1_lyco               1575 bp    DNA     linear   UNA 24-FEB-2022
DEFINITION  cox1_lyco.
ACCESSION   geneious|urn:local:
VERSION     geneious|urn:local:.:v-eqoy3o2:16
KEYWORDS    .
SOURCE      
  ORGANISM  .
FEATURES             Location/Qualifiers
ORIGIN      
        1 atgcccaatc ttattcgctg gctcttttct actaatcaca aggatatcgg tactctttat
       61 tttatcttcg gcgcgattgc tggagtgatg ggcacatgtt tttctgtatt gattcgtatg
      121 gaattagctc gccccggcga tcaaattctt ggcgggaatc atcaacttta taatgtttta
      181 ataactgcgc atgctttttt gatgatattt tttatggtga tgcctgcgat gatcggtggt
      241 tttggtaatt ggtttgttcc tattctgatc ggtgcgcctg acatggcctt tcctcgttta
      301 aataatattt cattctggtt attgcctccc agtcttttgc ttcttttaag ctctgcttta
      361 gtggaagttg gtagcggtac tggttggact gtctatcctc ctttaagtgg tattactagc
      421 cattctgggg gctctgttga tttagctatt tttagtcttc atctctctgg tatttcatct
      481 attttaggtt ctatcaattt tataacaact atcttcaata tgcgtggccc tgggatgact
      541 atgcatagat tacccttatt tgtttggtct gttctagtga cagcattcct ccttttatta
      601 tcgcttcctg tgctggctgg tgctattacg atgttattaa ccgatcgcaa ctttaataca
      661 acgttttttg atcctgctgg tggaggcgac cccatcttat atcagcatct tttttggttt
      721 ttcggtcatc cagaggtcta tattctgatt ctgcctggat tcggtatcat aagtcatatc
      781 gtttctactt tttctaaaaa accggtcttc ggttatatag gcatggttta tgcgatgatc
      841 agtataggtg ttcttggctt tcttgtttgg gctcatcata tgtttactgt gggcttagac
      901 gttgataccc gcgcttactt caccgcagct actatgatca tagctatccc gactggcatt
      961 aaaatcttta gttggatcgc gactatgtgg ggaggttcga tacaatacaa aacacccatg
     1021 ttatttgctg tagggttcat ctttttgttc acagtcggag gactcactgg aatagtccta
     1081 gctaatgcgg ggatagacat tgctttacat gacacttatt atgtcgttgc ccatttccat
     1141 tatgtccttt ctatgggagc cgtttttgct ttatttgcag gattttacta ctgggtggga
     1201 aaaatctgtg gtcgaacata ccctgaaact ttggggcaaa ttcatttttg gatcaccttt
     1261 ttcggggtta atctgacctt cttcccaatg catttcttag ggctatcggg tatgccacgg
     1321 cgcattccag attatccaga tgcttacgca ggatggaatg ccgttagcag tttaggctcg
     1381 tatatctccg tagttggtat ttgtgttttc ttcgtggtcg tagcaatcac tttaagcagc
     1441 ggaaagaaga acacaaaggc caacatctct tgggcggatg aagataattc aaccacacta
     1501 gaatggatgg tacaaagtcc tccagctttt cacacttttg gagaactgcc aactattaag
     1561 caaatgaaaa aataa
//
LOCUS       cob_lyco                1170 bp    DNA     linear   UNA 24-FEB-2022
DEFINITION  cob_lyco.
ACCESSION   geneious|urn:local:
VERSION     geneious|urn:local:.:v-eqoy3o2:17
KEYWORDS    .
SOURCE      
  ORGANISM  .
FEATURES             Location/Qualifiers
ORIGIN      
        1 atgagtctaa gcaaacaacg cttatccgtt ctgaaacaac ccgtctttgc cacacttaat
       61 cagcatttga tcgattaccc cactcccagc aacattagtt attggtgggg attcggctca
      121 ttagcgggac ttttcttagt cattcagata ttgacgggag ttttcttagc tatgcattat
      181 acacctcatg tagatctcgc tttcaacagc gtagaacaca ttatgagaga tgttgaagga
      241 ggatggttgc taagatatat gcatgctaat ggcgcaagta tgtttttcat tgtagttcac
      301 ctacatattt ttcgtggtat atatcatgca agttatacca gtccaagaga atttgtacgg
      361 tgtgttggcg ttctcatctt ctttttaatg attgtcacag cttttatagg atacgtactg
      421 ccatggggac agatgagctt ttggggagct actgtcatta caagcttagc aagtgctata
      481 ccaatagtag gagataccat agtaaactgg ctatggggag ggttctcagt agacaatgcc
      541 accttaaatc gattctttag tctccatcat ttactacctt ttatactagt aggagccagt
      601 ataatacatc tagccgcatt gcatcaatat ggatccaata atccattagg tgtccatgca
      661 gaaatggata aaatatcttt ttacccatat ttttatgtaa aggatctagt aggatgggta
      721 gcttttgcta tcttctttgc agggttcatc ttttatgcgc caaatacctt gggacatcca
      781 gataattata taccagctaa tccaatggca acaccaccac atattgtgcc agaatggtat
      841 ttcttaccca tatatgcaat tctcagaagt ataccagaca aagcagcagg agtagcagca
      901 atagcactag tattcatatg tctaatagca ttacccttct ttaaaaccat gcatgtaaga
      961 agttccacct ttagacccat ttaccaagca accttttgga tactagcagc agattgtgca
     1021 atactagggt ggatcggctg tcaacctgta gaagcgcctt acgtcactat aggacaaatc
     1081 gcatctatag tcttcttcct cttctttgcc gtaacaccta ttctgggcaa agtaggagca
     1141 aacataccaa actcttacaa agaaacctaa
//
LOCUS       ccmFn_lyco              1572 bp    DNA     linear   UNA 24-FEB-2022
DEFINITION  ccmFn_lyco.
ACCESSION   geneious|urn:local:
VERSION     geneious|urn:local:.:v-eqoy3o2:18
KEYWORDS    .
SOURCE      
  ORGANISM  .
FEATURES             Location/Qualifiers
ORIGIN      
        1 atgtcaatct atgaattctt tcattattca ttatttccgg gtctttttat tgcattcact
       61 tacaacaaga aacaaccacc agcgtttggt gctgcatttg cattttggtg tattcttcta
      121 tctttctttg gtcttttgtt cagtcatatt tctaataact tatccaatta caacgtatta
      181 acggctaatg cacctttctt ttatcaaatt tctgggacat ggtctaatca tgaaggtagt
      241 attttattat ggtgtcggat cccaagtttt tatggattcc ttctttgtta ccggagtcga
      301 tcccaaagcc ataatgtctc aaaacgagga ggccctagag aaagtcttct tttttccttt
      361 gtcttaaact tcgtgaagaa ctccattcga tctcttcctc gttacgaaga caaaaggaga
      421 gtacttcaag aacgccagtt gtacactctc ttcgttctac gaactcgtgt tgattctgaa
      481 cgaaggaagc ggacttttga cgggctaacg ctttttgatg cgccgcttta cccagaaagg
      541 aaaatgagct ttgctcttct ggacgcgagg cgctctcatg gttcgcgaga aggaaaaaga
      601 aggactcatc ctttcttgca tctggcacga gatgataaag agagagcttc gtctctcaat
      661 gaagagcgaa ttgacagaac tcttggcatt gctttgtttt tctttccttt cttatcagcg
      721 agttccgatc cctttgttcg aaatctcttt gttcgtaccg aaccgcttgc agaatcaaat
      781 cctgtttcac aagatcctat attagcaata caccccccct gtatttatgc cggagacgtc
      841 gccagtgcta tcggctttgg cttatgtaga tccaaaatga tgaataggat tgtggcactc
      901 tactcgaaaa caatgcggaa ggatgcggcc gaaaagaatg gaacgctact ttgctctgct
      961 ggatgcgtcg gatcacgtat aagaagcaag ctctttaccc ttccattcaa atcccttagt
     1021 tccaaatctc tttgttggac cgccggcgca aacacagtaa tttctgacca ggaccaggaa
     1081 gctcttcgaa tttggatctt gacatgttgg tcctttttaa ccgtaggcat tttgccagga
     1141 agttggtggg ctcatcatga attaggttgg ggtggctggt ggttttggga tcccgtcgaa
     1201 aatgcttctt ttatgcctcg ggtattagct acagcttgta ttcattcagt cctttttccc
     1261 cttcttcatt cttggacttt gtttcttaat attttaactt ttctatcctg tgtcttagga
     1321 accttttcca tacggtctgg attgctagct cccgttcata gttttgctac agatgataca
     1381 agaggcatct ttttagggtg gtttttcctt ctaatgaccg ggatctctat tcttcttttc
     1441 tctcagatga agcagcaggc agcggtccgt agaaactatc aaaaacagat ggttgtaggg
     1501 cgaaggagtc ttgcgcactt acgtcacttg gctaccgcgc aaccccgccc ccttatgtta
     1561 tggaagaatt ga
//
LOCUS       ccmFc_lyco              1311 bp    DNA     linear   UNA 24-FEB-2022
DEFINITION  ccmFc_lyco.
ACCESSION   geneious|urn:local:
VERSION     geneious|urn:local:.:v-eqoy3o2:19
KEYWORDS    .
SOURCE      
  ORGANISM  .
FEATURES             Location/Qualifiers
ORIGIN      
        1 atggtccaac tacagaactt tttctttttc attacttcca tggtcgtgcc ttgtggcacg
       61 gcagcacccg tactcttgca atggttcgtc agtagagatg tttccacagg tgcctctttt
      121 ttcaatggta ctttaattcc tattcttatc gcttcattcc ttcttttggt ttatctacat
      181 tcgaggaaat ttatccgctc gatggacaga gtcaaaagtg gagtcttggt cagaggaagc
      241 atgcctcttt tgttagcaga cataatgggg cgaagctcat ccgaaactag agctcgaaag
      301 gccctctttt gttttgtttc cattgttcat tttcttcttc tcgaatcgaa gggggacttg
      361 ccctatttag cctctttttg cggtgtgctc tgtttactat tctttcgtac tttattctct
      421 ttatcacgtg ataggtcagc gaagcgtgcg ggggcgtgga gaagaaaagg ccaaagactt
      481 cggactttcg ggaatgagca aggacggaat gataagatct atttcctctg gcgcccccat
      541 ttagaaagaa gggtcgaaga gtttgtacct ctatctttct ccgtgccgcc ttcgtcgggt
      601 ggtgcttgca tgggcggtgt gctacctgaa ataggccttg aagctcgcgc cttaccaacg
      661 agccgacagc tgatggctct tggtcacgat tactataaaa aagtgaagat gactctttca
      721 catgggggag tgtgcatctt tatgttgggt gttcttttgt ctaacacaaa gaagatacag
      781 ttcactcaac gattgccttt gggttccgaa ctacatatgg ggaaggaaca ttgttgtttg
      841 cggggtctcg atcatttaca tggacccact tttcatgcca tttgtgggaa tttgatgatc
      901 tataaaccgt tcgtaacgaa cgatcgcctc atctttgagc atgatgaatc acttcgtgac
      961 aaaatcttgc caataaactt ttttgccgca tatgagaatg gaaaactaga acattttttg
     1021 cagcggtgga tgaagaatcg cgaaaataaa aatgtctggt taagcatgtt cccagaaaaa
     1081 agatactttc gagaaacaac gagcacgact gaagtagcta tacatacaaa tttatttaca
     1141 gatctatatg cttccattgg aacgggaagt tcaagaacag gcggatggta tactactata
     1201 atgaaactgc cttttatttt ttttattcgg ataggatttc tattggcttc cttgggagga
     1261 tccagtagtt tgttatggca actcaaaaaa gagaaattgc ggtggaattg a
//
LOCUS       ccmC_lyco                723 bp    DNA     linear   UNA 24-FEB-2022
DEFINITION  ccmC_lyco.
ACCESSION   geneious|urn:local:
VERSION     geneious|urn:local:.:v-eqoy3o2:20
KEYWORDS    .
SOURCE      
  ORGANISM  .
FEATURES             Location/Qualifiers
ORIGIN      
        1 atgtcaaaga ccaaaagcta ctatcccatt ttgattggat tttggttgtt tttaacagcg
       61 atggcaattt atttgacttt ttgggtagca ccactcgatt ttcaacaagg tggaaattct
      121 cgtattctat atgtacatgt tcctgtggct tggatgagta ttcttgttta tctcgttacg
      181 gctataagca ctttcttgtt cctattaaca aaacatcctc tttttcttcg ctcttccgga
      241 actggtatag aaataggtgc tctttttacg ttgtttacct tagtgactgg aggcttttgg
      301 ggaagaccca tgtggggcac cttttgggtg tgggacgcgc gtttaacttc tgtatttatc
      361 tcgttactta tttacttggg tgcactgtgt ttccaaaagc tttccgtaga actcgctgcc
      421 attttaatct gtgttggact gatcgatata ccaataatca agttttccgt caactggtgg
      481 aatacattgc atcaaccggg cagcattagc cgatcgggca cagcaataca tctttccatg
      541 ctcgtgccaa tcttggccaa ctgtgctaac ttcctcttgt caacccttat attctttgtt
      601 ctggaaatac gtcttcctat tctatctttt ctcgaatctt ctttaacgga agaaatagaa
      661 gctcgagaag gaatactcaa acctaattca cttttttttt catccatggc caagggggct
      721 tga
//
LOCUS       ccmB_lyco                621 bp    DNA     linear   UNA 24-FEB-2022
DEFINITION  ccmB_lyco.
ACCESSION   geneious|urn:local:
VERSION     geneious|urn:local:.:v-eqoy3o2:21
KEYWORDS    .
SOURCE      
  ORGANISM  .
FEATURES             Location/Qualifiers
ORIGIN      
        1 atgagacgac tcctttttaa actatatcat aaacagatct tcttctctac accaatcacg
       61 cgtttttctt cattcatctc gtatattgtc gtcacgccct taatgctagg gtttgaaaaa
      121 gacttttcat gccatttcca tttaggtttg atttggatcc ctctgttgtt tccttttcct
      181 cctgcccctt ttcttcgaaa tgagaaagaa gatggtacac tcgaattgta ttatttaagt
      241 gcttcttgct tgccaaagat cctacttcta caattagtgg gtcactgggt aattcaaata
      301 agtcgtgttt tctgtagttt tcccatgtta caacttttgt accaattcgg ccaatctgga
      361 atggatcggt taaacattct cttagggagc ctggtcttga ctcttctgtg tggtattcat
      421 tcttgtttgg ctcttggaat cacatccagc agtggttgga acagcttgca caatttaacc
      481 acttcaccta cttcattgcc ctcaactctt tttcgtacct ctattgaaac agaatggttt
      541 catgttcttt catcgattgg ttatttttct ttgttcgtct ctctttttcc cattttggtc
      601 tcgattagtt cacaagattg a
//
LOCUS       atp9_lyco                225 bp    DNA     linear   UNA 24-FEB-2022
DEFINITION  atp9_lyco.
ACCESSION   geneious|urn:local:
VERSION     geneious|urn:local:.:v-eqoy3o2:22
KEYWORDS    .
SOURCE      
  ORGANISM  .
FEATURES             Location/Qualifiers
ORIGIN      
        1 atgttagatg gcgcaaaatt gatcggtgcc ggtgctgcta caattgcttt agcgggagct
       61 gctattggta ttggtaatgt ttttagttct ttgattcact ctgttgcacg taatccttct
      121 ttagcaaaac aattatttgg ttatgcgatt ttgggctttg cgctaactga agcgattgct
      181 ttatttgcgc ttatgatggc tttcttgatt ttatttgttt tctga
//
LOCUS       atp6_lyco                837 bp    DNA     linear   UNA 24-FEB-2022
DEFINITION  atp6_lyco.
ACCESSION   geneious|urn:local:
VERSION     geneious|urn:local:.:v-eqoy3o2:23
KEYWORDS    .
SOURCE      
  ORGANISM  .
FEATURES             Location/Qualifiers
ORIGIN      
        1 atgaacaatt ttgaattatg gaaacccttt agtccaaact ttatcgaggc gtttcaaaca
       61 aaacctccta tgacggcatc cccccttgac caattttcca ttttcccatt gattcctatt
      121 aaagtaggga acttatattt atcattcaca aatccttctt tgtttatgct gctaactctt
      181 agtttagtcc tacttcttct gcattttgtg actaacaagg gaggaggaaa cttagtacca
      241 aatgtttggc aatcgatgat cgagcttctt tatgatttcg tgctgaatct ggtaaacgaa
      301 caaatcggtg gtctttccgg aaatgttaaa caaaagtttt tcccttgcat tttggtcact
      361 tttacttttt tgttatttcg taatctccag ggtatgatac cttatagctt tacagtgaca
      421 agtcattttc tcattacttt gggtctttca ttttccattt ttattggcat tactatagtg
      481 ggatttcaaa gaaatgggct tcatttttta agcatctcat tacctgcagg agttccactg
      541 ccgttagctc cttttttagt actccttgag ctaatctccc attgttttcg cgcattaagc
      601 ttaggaataa ggttatttgc taatatgatg gccggtcata gttcagtcaa gattttaagt
      661 gggttcgctt ggactatgct atgtatgaat gatcttctct ttttcatagg aggtattggt
      721 cctttattta tagttctggc attaaccggc cttgaattag gtgtagctat attacaagct
      781 catgttttta cgatcttaat ctgtatttac ttgaatgatg ctataaatct tcattaa
//
LOCUS       atp4_lyco                591 bp    DNA     linear   UNA 24-FEB-2022
DEFINITION  atp4_lyco.
ACCESSION   geneious|urn:local:
VERSION     geneious|urn:local:.:v-eqoy3o2:24
KEYWORDS    .
SOURCE      
  ORGANISM  .
FEATURES             Location/Qualifiers
ORIGIN      
        1 atgtttttta atgacaccag aatgaaggcc aataccatcc tcctaattgc tttactaacc
       61 ttcagtacat ccagttcgaa gaaaatctct atctataatg aagaagtaat agtagctctt
      121 tgttttttag gctttatcat attcagttgg aagagttttg gccagacttt caaagaaact
      181 ctagacgaga gaatcaaggc tattcaggaa gaatcgcaga aatttctcaa tcctaacgaa
      241 gtacttccga acgaaaaaaa tgaaaaacaa agattactta gaatcagctt gaaaatttgt
      301 gcaaccgtag tcaaatcatt accaatcgca cgctgtacgc ctaagtgtga aaagacagtg
      361 aaagctttag tatgtcgaaa cctaaatctt aagtcagcaa cactgaaaaa tgccatcgct
      421 tcccgcggaa accggctcca gaacgctcta gtcaatggct ttaatatatc agtcagtcaa
      481 agatttgtac caggatcgaa cgtgaaaact tctatacttg gactcattcg agaaggcttg
      541 gacgtcttaa gaatagggcg cgtaggagaa aaaattcaga aaaaacaata g
//
LOCUS       atp1_lyco               1527 bp    DNA     linear   UNA 24-FEB-2022
DEFINITION  atp1_lyco.
ACCESSION   geneious|urn:local:
VERSION     geneious|urn:local:.:v-eqoy3o2:25
KEYWORDS    .
SOURCE      
  ORGANISM  .
FEATURES             Location/Qualifiers
ORIGIN      
        1 atgtcttttt ctgctcgctc tgctgaactt acaactcttt tagaaagtcg cattagctct
       61 ttttatagtc attttcaagt ttcggagatt ggtcgtgtgg tctcagttgg cgatggtatt
      121 tcgcgtgttt atggtttgaa cgagattcaa gctggtgaaa tggttgaatt tgctagcggt
      181 gttaaaggga tagcgttaaa tcttgagaat gagagcgttg gtattgttgt gtttggtagt
      241 gatactgcta ttaaggaggg tgatcttgtg aagcgtactg gttcgattgt ggatgttcct
      301 tctggcccct ctcttttggg tcgtgtggtg gacgcgttgg gtgttcctat tgatggcggt
      361 ggttctcttg gttctcccgc tcgtcgtcgt gtcgaagtga aggctcctgg tattattgaa
      421 cgtcaatctg tgcacgagcc tatgcaaact ggtttaaagg ccgtggatag ccttgttcct
      481 atcggtcgtg gtcaacgtga actgataatc ggtgaccgtc aaactggtaa aactgcgatt
      541 gctatcgata cgatcttaaa ccaaaaagaa ttgaactctc gtgcgggttc tgatagtgag
      601 agattgtatt gtgtttatgt ggcgattggt cagaagcgtt caactgtggc gcaattagtt
      661 caaattcttt ctgaagggaa tgctatgtcg tattcgattc ttgtggccgc gactgcttct
      721 gatccggctc ctcttcaatt tattgcgcct tattctggct gtgctatggg cgaatatttc
      781 ctcgataatg ggatgcacgc gttaatcgtc tatgatgatc ttagtaaaca agcggtggca
      841 tatcgtcaaa tgtcattatt gttacgccgc cccccaggcc gtgaggcttt ccccggcgac
      901 gttttctatt tacattctcg tctgttagaa agagcggcta aacggtcgga acagacaggt
      961 ggcggaagct tgaccgcgtt accagtcatt gaaacacaag cgggcgacgt ttctgcctat
     1021 attccaacga atgtgatctc gattactgat ggacaaatct gtttggaaac agaacttttt
     1081 tatcgcggaa ttcgacccgc tattaacgta ggcttatccg tcagtcgcgt aggttccgcc
     1141 gctcagttga aagttatgaa acaagtctgc ggtagtctga aactggaatt ggcacaatat
     1201 agagaagttg ccgccttttc gcaatttggt tcagaccttg atgctgcgac tcaggcatta
     1261 ctaaatagag gtgcaaggct aacagaagtc ccgaaacaat cacaatatgc accactcgaa
     1321 attgaaaaag aaattctagt catttacgca gcagtcaatg gattctgtga tcgaatgcca
     1381 ctagagaaaa tagcccaata tgagagaacc attccaaata gtgtcaagcc agaactctta
     1441 caatccctaa agagcggatt gacgaacgaa atcaaaaacg aactgaattc attcttaact
     1501 gaatgcgcct taaattaccg aacctaa
//
