# Supplementary material for: Molecular Diversity and Phylogeny Reconstruction of Genus Colobanthus (Caryophyllaceae) Based on Mitochondrial Gene Sequences
Source: Genes (Basel). 2022 Jun 14;13(6):1060. doi: 10.3390/genes13061060 (PMC9222297; doi:10.3390/genes13061060)
Supplement: Supplementary file 1 [file genes-13-01060-s001.zip › File S7.gb]

LOCUS       atp1_pulvinatus         1527 bp    DNA     linear   UNA 24-FEB-2022
DEFINITION  .
ACCESSION   urn.local...1fz-ehkvpl6
VERSION     urn.local...1fz-ehkvpl6
KEYWORDS    .
SOURCE      
  ORGANISM  .
FEATURES             Location/Qualifiers
     CDS             1..1527
                     /gene="atp1"
                     /codon_start=1
                     /product="ATPase subunit 1"
                     /protein_id="QHB79529.1"
                     /note="Derived using Geneious Prime 2022.0.1 'Annotate
                     from Database' based on nucleotide similarity"
                     /note="Derived using Geneious Prime 2022.0.1 'Transfer
                     Annotations' based on nucleotide similarity"
                     /note="Derived using Geneious Prime 2022.0.2 'Transfer
                     Annotations' based on nucleotide similarity"
                     /standard_name="atp1 CDS"
ORIGIN      
        1 atgtcttttt ctgctcgctc tgctgaactt acaactcttt tagaaagtcg cattagctct
       61 ttttatagtc attttcaagt ttctgagatt ggtcgtgtgg tctcagttgg cgatggtatt
      121 tcgcgtgttt atggtttgaa cgagattcaa gctggtgaaa tggttgaatt tgctagcggt
      181 gttaaaggga tagcgttaaa tcttgagaat gagagtgttg gtattgttgt gtttggtagt
      241 gatactgcta ttaaggaggg tgatcttgtg aagcgtactg gttcgattgt ggatgttcct
      301 tctggcccct ctcttttggg tcgtgtggtg gacgcgttgg gtgttcctat tgatggcggt
      361 ggttctcttg gttctcccgc tcgtcgtcgt gtcgaagtga aggctcctgg tattattgaa
      421 cgtcaatctg tgcacgagcc tatgcaaact gggttaaagg ccgtggatag cctggttcct
      481 atcggtcgtg gtcaacgtga actgataatc ggtgaccgtc aaactggtaa aactgcgatt
      541 gctatcgata cgatcttaaa ccaaaaagaa ttgaactctc gtgcgggttc tgatagtgag
      601 agattgtatt gtgtttatgt ggcgattggt cagaagcgtt caactgtggc gcaattagtg
      661 caaattcttt ctgaagggaa tgctatgtcg tattcgattc ttgtggccgc cactgcttcg
      721 gatccggctc ctctgcaatt tcttgcgcct tattctggct gtgctatggg cgaatatttc
      781 ctcgataatg ggatgcacgc cttaatcatc tatgatgatc ttagtaaaca agcggtggca
      841 tatcggcaaa tgtcattatt gttacgccgc cccccaggcc gtgaggcttt ccccggcgac
      901 gttttctatt tacattctcg tctattagaa agagccgcga aacggtcgga acagacaggt
      961 ggcggaagct tgaccgcctt accagtcatt gaaacacaag ccggcgacgt ttccgcctat
     1021 attccaacca atgtcatctc cattactgat ggacaaatct gtttggaaac agaactcttt
     1081 tatagaggaa ttagacccgc tattaacgta ggattatccg tcagtcgcgt agggtccgcc
     1141 gctcagttga aagttatgaa acaagtctgc ggaagtctca aactagaatt ggcacaatat
     1201 agagaagttg ccgccttttc acaatttgga tcagaccttg atgctgccac tcaggcatta
     1261 ctaaatagag gcgcaaggct aacagaagta ccgaaacaat cacaatatgc accactagaa
     1321 attgaaaaag aaattctagt catttacgca gcagtcaatg gattctgtga tagaatgcca
     1381 ctagataaaa tagcacaata tgagagaacc attccaaata gtgtcaagcc agaactctta
     1441 aaatccctaa agagcggatt gaccaacgaa atcaaaaacg aactgaattc attcttaact
     1501 gaatgcgcct taaattaccg aacctaa
//
LOCUS       atp4_pulvinatus          591 bp    DNA     linear   UNA 24-FEB-2022
DEFINITION  109 reads from 2 documents mapped to C.affinis_atp4 using Geneious.
ACCESSION   urn.local...1fq-ehkvmhy
VERSION     urn.local...1fq-ehkvmhy
KEYWORDS    .
SOURCE      
  ORGANISM  .
FEATURES             Location/Qualifiers
     CDS             1..591
                     /standard_name="atp4"
ORIGIN      
        1 atgtttttta atgacaccag aatgaaggcc aataccatcc tcctaattgc tttactaacc
       61 ttcagtacat ccagttcgaa gaaaatctct atctataatg aagaagtaat agtagctctt
      121 tgttttttag gctttatcat attcagttgg aagagttttg gccagacttt caaagaaact
      181 ctagacgaga gaatcaaggc tattcaggaa gaatcgcaga aatttctcaa tcctaacgaa
      241 gtacttccga acgaaaaaaa tgaaaaacaa agattactta gaatcagctt gaaaatttgt
      301 gcaaccgtag tcaaatcatt accaatcgca cgctgtacgc ctaagtgtga aaagacagtg
      361 aaagctttag tatgtcgaaa cctaaatctt aagtcagcaa cactgaaaaa tgccatagct
      421 tcccgcggaa accggctcca gaacgctcta gtcaatggct ttaatatatc agtcagtcaa
      481 agatttgtac caggatcgaa cgtgaaaact tctatacttg gactcattcg agaaggcttg
      541 gacgtcttaa gaatagggcg cgtaggagaa aaaattcaga aaaaacaata g
//
LOCUS       atp6_pulvinatus          837 bp    DNA     linear   UNA 25-APR-2022
DEFINITION  .
ACCESSION   urn.local...s-eqox07v
VERSION     urn.local...s-eqox07v
KEYWORDS    .
SOURCE      
  ORGANISM  .
FEATURES             Location/Qualifiers
     CDS             1..837
                     /note="Geneious type: cds"
                     /gene="atp6"
                     /codon_start=1
                     /product="ATP synthase F0 subunit 6"
                     /protein_id="QYA18236.1"
                     /note="Derived using Geneious Prime 2022.0.1 'Annotate
                     from Database' based on nucleotide similarity; Derived
                     using Geneious Prime 2022.0.2 'Transfer Annotations' based
                     on nucleotide similarity"
                     /note="Derived using Geneious Prime 2022.0.2 'Transfer
                     Annotations' based on nucleotide similarity"
                     /note="Derived using Geneious Prime 2022.1.1 'Transfer
                     Annotations' based on nucleotide similarity"
                     /standard_name="atp6 CDS"
ORIGIN      
        1 atgaacaatt ttgaattatg gaaacccttt agtccaaact ttatcgaggc gtttcaaaca
       61 aaacctccta tgacggcatc cccccttgac caattttcca ttttcccatt gattcctatt
      121 aaagtaggga acttatattt atcattcaca aatccttctt tgtttatgct gctaactctt
      181 agtttagtcc tacttcttct gcattttgtg actaacaagg gaggaggaaa cttagtacca
      241 aatgtttggc aatcgatgat cgagcttctt tatgatttcg tgctgaatct ggtaaacgaa
      301 caaatcggtg gtctttccgg aaatgttaaa caaaagtttt tcccttgcat tttggtcact
      361 tttacttttt tgttatttcg taatctccag ggtatgatac cttatagctt tacagtgaca
      421 agtcattttc tcattacttt gggtctttca ttttccattt ttattggcat tactatagtg
      481 ggatttcaaa gaaatgggct tcatttttta agcatctcat tacctgcagg agttccactg
      541 ccgttagctc cttttttagt actccttgag ctaatctccc attgttttcg cgcattaagc
      601 ttaggaatac ggttatttgc taatatgatg gccggtcata gtttagtaaa gattttaagt
      661 gggttcgctt ggactatgct atgtatgaat gatcttctct ttttcatagg aggtattggt
      721 cctttattta tagttctggc attaaccggc cttgaattag gtgtagctat attacaagct
      781 catgttttta cgatcttaat ctgtatttac ttgaatgatg ctataaatct tcattaa
//
LOCUS       atp9_pulvinatus          225 bp    DNA     linear   UNA 24-FEB-2022
DEFINITION  131 reads assembled to atp9.
ACCESSION   urn.local...yj-ehkm53u
VERSION     urn.local...yj-ehkm53u
KEYWORDS    .
SOURCE      
  ORGANISM  .
FEATURES             Location/Qualifiers
     CDS             1..225
                     /gene="atp9"
                     /locus_tag="K8K09_mgp12"
                     /codon_start=1
                     /transl_table=1
                     /product="ATPase subunit 9"
                     /protein_id="YP_010170258.1"
                     /db_xref="GI:2091532646"
                     /db_xref="GeneID:67278322"
                     /note="Derived using Geneious Prime 2022.0.2 'Transfer
                     Annotations' based on nucleotide similarity"
                     /standard_name="atp9 CDS"
ORIGIN      
        1 atgttggaag gcgcaaaatt aattggtgcc ggagctgcta caattgcttt agcgggagct
       61 gctatcggta ttggtaatgt ttttagttct ttgattcact ctgttgcacg taatccttct
      121 ttagcgaaac aattatttgg ttatgctatt ttgggctttg cgctaactga agcgattgct
      181 ttatttgcgc ttatgatggc tttcttgatt ttatttgttt tctga
//
LOCUS       ccmB__pulvinatus         621 bp    DNA     linear   UNA 24-FEB-2022
DEFINITION  92 reads from 2 documents mapped to C.affinis_ccmB_final using
            Geneious.
ACCESSION   urn.local...1fj-ehkvlck
VERSION     urn.local...1fj-ehkvlck
KEYWORDS    .
SOURCE      
  ORGANISM  .
FEATURES             Location/Qualifiers
     CDS             1..621
                     /gene="ccmB"
                     /locus_tag="SilaM_p32"
                     /exception="RNA editing"
                     /codon_start=1
                     /product="cytochrome c biogenesis B"
                     /protein_id="YP_003875505.1"
                     /db_xref="GeneID:9725753"
                     /note="Derived using Geneious Prime 2021.1.1 'Transfer
                     Annotations' based on nucleotide similarity"
                     /note="Derived using Geneious Prime 2022.0.1 'Transfer
                     Annotations' based on nucleotide similarity"
                     /standard_name="ccmB CDS"
ORIGIN      
        1 atgagacgac tcctttttca actatatcat aaacagatct tattctctac accaatcacg
       61 cgtttttctt cattcatctc gtatattgtc gtcacgccct taatgctagg gtttgaaaaa
      121 gacttttcat gccatttcca tttaggtttg atttggatcc ctctgttgtt tccttttcct
      181 cctgcccctt ttcttcgaaa tgagaaagaa gatggtacac tcgaattgta ttatttaagt
      241 gcttcttgct tgccaaagat cctacttcta caattagtgg gtcactgggt aattcaaata
      301 agtcgtgttt tctgtagttt tcccatgtta caacttttgt accaattcgg ccaatctgga
      361 atggatcggt taaacattct cttaggtagc ctggtcttga ctcttctgtg tggtattcat
      421 tcttgtttgg ctcttggaat caaatccagt agtggttcga acagcttgca taatttaacc
      481 acttcaccga cttcattgcc ctcaactctt tttcgtacct ctattgaaac agaatggttt
      541 catgttcttt catcgattgg ttatttttct ttgttcgtct ctctttttcc cattttggtc
      601 tcgattagtt cacaagattg a
//
LOCUS       ccmC_pulvinatus          723 bp    DNA     linear   UNA 20-FEB-2022
DEFINITION  Assembly of 2 reads: ccnC_pulvinatus consensus sequence,
            M01088:64:000000000-AKG4K:1:1119:7128:18684 1:N:0:AGGCAGAA+AGAGTAGA
            (reversed) consensus sequence.
ACCESSION   urn.local...8w-ehkd101
VERSION     urn.local...8w-ehkd101
KEYWORDS    .
SOURCE      
  ORGANISM  .
FEATURES             Location/Qualifiers
     CDS             1..723
                     /standard_name="ccmC"
ORIGIN      
        1 atgtcaaaga ccaaaagcta ctatcccatt ttgattggat tttggttgtt tttaacagcg
       61 atggcaattt attttacttt ttgggtagca ccactcgatt ttcaacaagg tggaaattct
      121 cgtattctat atgtacatgt tcctgtggct tggatgagta ttcttgttta tctcgttacg
      181 gctataagca ctttcttgtt cctattaaca aaacatcctc tttttcttcg ctcttccgga
      241 actggtatag aaataggtgc tctttttacg ttgtttacct tagtgactgg aggcttttgg
      301 ggaagaccca tgtggggcac cttttgggtg tgggacgcgc gtttaacttc tgtatttatc
      361 tcgttactta tttacttggg tgcactgtgt ttccaaaagc tttccgtaga actcgctgcc
      421 attttaatct gtgttggact gatcgatata ccaataataa agttttccgt caactggtgg
      481 aatacattgc atcaaccggg cagcattagc cgatcgggca cagcaataca tctttccatg
      541 ctcgtgccaa tcttggccaa ctgtgctaac ttcctcttgt caacccttat attctttgtt
      601 ctggaaatac gtcttcctat tctatctttt ctcgaatctt ctttaacgga agaaatagaa
      661 gctcgagaag gaatactcaa acctaattca cttttttttt catccatggc caagggggct
      721 tga
//
LOCUS       ccmFc_pulvinatus        1311 bp    DNA     linear   UNA 19-APR-2022
DEFINITION  .
ACCESSION   urn.local...1fc-ehkvk2c
VERSION     urn.local...1fc-ehkvk2c
KEYWORDS    .
SOURCE      
  ORGANISM  .
FEATURES             Location/Qualifiers
     CDS             1..1311
                     /standard_name="ccmFc"
     misc_feature    103
                     /note="Geneious type: Editing History Replacement"
                     /standard_name="Y"
ORIGIN      
        1 atggtccaac tacagaactt tttctttttc attacttcca tggtcgtgcc ttgtggcacg
       61 gcagcccccg tactcttgca atggttcgtc agtagagatg tttccacagg tgcctctttt
      121 ttcaatggta ctttaattcc tattcttatc gcttcattcc ttcttttggt ttatctacat
      181 tcgaggaaat ttatccgctc gatggacaga gtcaaaagtg gagtcttggt cagaggaagc
      241 atgcctcttt tgttagcaga cataatgggg cgaagctcat ccgaaactag agctcgaaag
      301 gccctctttt gttttgtttc cattgttcat tttcttcttc tcgaatcgaa gggggacttg
      361 ccctatttag cctctttttg cggtgtgctc tgtttactat tctttcgtac tttattctct
      421 ttatcacgtg ataggtcagc gaagcgtgcg ggggcgtgga gaagaaaagg ccaaagactt
      481 cggactttcg ggaatgagca aggacggaat gataagatct atttcctctg gcgcccccat
      541 ttagaaagaa gggtcgaaga gtttgtacct ctatctttct ccgtgccgcc ttcgtcgggt
      601 ggtgcttgca tgggcggtgt gctacctgaa ataggccttg aagctcgcgc cttaccaacg
      661 agccgacagc tgatggctct tggtcacgac tactctaaaa aagtgaagat gactctttca
      721 catgggggag tgtgcatctt tatgttgggt gttcttttgt ctaacacaaa gaagatacag
      781 ttcactcaac gattgccttt gggttccgaa ctacatatgg ggaaggaaca ttgttgtttg
      841 cggggtctcg atcatttaca tggacccact tttcatgcca tttgtgggaa tttgatgatc
      901 tataaaccgt tcgtaacgaa cgatcgcctc atctttgagc atgatgaatc acttcgtgac
      961 aaactcttgc caataaactt ttttgccgca tatgagaatg gaaaactaga acattttttg
     1021 cagcggtgga tgaagaatcg cgaaaataaa aatgtctggt taagcatgtt cccagaaaaa
     1081 agatactttc gagaaacaac gagcacgact gaagtagcta tacatacaaa tttatttaca
     1141 gatctatatg cttccattgg aacgggaagt tcaagaacag gcggatggta tactactata
     1201 atgaaactgc cttttatttt ttttattcgg ataggattta tattggcttc cttgggagga
     1261 tccagtagtt tgttatggca actcaaaaaa gagaaattgc ggtggaattg a
//
LOCUS       ccmFn_pulvinatus        1569 bp    DNA     linear   UNA 24-FEB-2022
DEFINITION  .
ACCESSION   urn.local...f7-ehke6m0
VERSION     urn.local...f7-ehke6m0
KEYWORDS    .
SOURCE      
  ORGANISM  .
FEATURES             Location/Qualifiers
     CDS             1..1569
                     /gene="ccmFn"
                     /locus_tag="K8K09_mgp02"
                     /transl_table=1
                     /product="cytochrome c biogenesis FN"
                     /protein_id="YP_010170238.1"
                     /db_xref="GI:2091532650"
                     /db_xref="GeneID:67278284"
                     /note="Derived using Geneious Prime 2022.0.2 'Transfer
                     Annotations' based on nucleotide similarity"
                     /standard_name="ccmFn CDS"
ORIGIN      
        1 atgtcaatct atgaattctt tcattattcg ttatttccgg gtcttttcct tgtattcact
       61 tacaacaaga aacaaccacc agcgtttggt gctgcattta cattttggtg tatttttctg
      121 tctttctttg gtcttttgtt cagtcatatt tctaataatt tatccaatta caatgtatta
      181 acggctaatg cacctttctt ttatcaaatt tcagggacat ggtctaatca tgaaggtagt
      241 attttattat ggtgtcggat cccaagtttt tatggattcc ttctttgtta ccggagtcga
      301 tcccaaagcc ataatgtctc aaaacgggga ggccctagag aaagtcttct tttttccttt
      361 gttttaaact tcttgaagaa ctccattcga tctcttccgc gttacgaaga aaaaagggga
      421 gtacgccagt tgtacactct cttcgttcta cgaactcatg ttgattctga actttgttcg
      481 caaaggaagc ggacttttga cggaccagct ctttttgctg cgccgcttta cccagaaagg
      541 aaaatgagct ttgctattct ggacgctaag cgctctcatg gttcacaaga aagaaaaagg
      601 actcatcctt tcttgcattt agtacgagat gataaagaga gagcttcgtc tctcaatgaa
      661 gagcgaattg atggaactct tggtattgct ttgtttttct ttcttttctt atcagcaagt
      721 tctgatccct ttgttcgaaa tctctttgtt cgtaccgaac cgcttgcaga atcaaatcct
      781 gtttcacaag atcctatatt agcaatacat cccccctgta tttatgccgg agacgtcgcc
      841 agtgctatca gctttggttt atgtagatcc aaaatgatga ataggattgt ggcactctac
      901 tcgaaaacaa tgcgtaagca tgcggctgaa aagaatggaa cgcgactctg ttatgctgga
      961 tgcgtcggat cacgtataag aagcaagctc tttacccttc cattcaaatc ccttagttca
     1021 aaatctcttt gttggaccgc cggcgcgaac acagtgattt ctgaccagga ccaggaagct
     1081 cttcgaattt ggatcttgat atgttggtcc tttttaaccg taggcatctt gctaggaagt
     1141 tggtgggctc atcatgaatt aggttggggt ggctggtggt tttgggatcc cgtcgaaaat
     1201 gcttctttta tgcctcgggt attagctaca gcttgtattc attcagtcct ttttcccctt
     1261 cttcattctt ggactttttt tcttaatatt gtcatttttc tatcctgtat attaggaacc
     1321 ttttccatac ggtctggagt gctagcttcc gttcatagtt ttgctacaga tgatacaagg
     1381 ggcatctttt tagggtggtt tttccttcta atgaccggca tctctattct tcttttttct
     1441 cagatgaagc agcaggcagc ggtccgtaga aactatcaaa aacagatggt tgtagggcga
     1501 aggagtcttg cgcacttgcg gcactgtgct accgcgcaac cccgctccct gatgttatgg
     1561 aagaattga
//
LOCUS       cob_pulvinatus          1170 bp    DNA     linear   UNA 24-FEB-2022
DEFINITION  .
ACCESSION   urn.local...1f5-ehkviwc
VERSION     urn.local...1f5-ehkviwc
KEYWORDS    .
SOURCE      
  ORGANISM  .
FEATURES             Location/Qualifiers
     CDS             1..1170
                     /note="Derived using Geneious Prime 2022.0.1 'Transfer
                     Annotations' based on nucleotide similarity"
                     /standard_name="cob"
ORIGIN      
        1 atgaatttaa gaaaacaaag attatccgct ttaaagcaac ctgttttcgc cacagtaaat
       61 caacatttga ttgattatcc cacgccaagc aatattagct acttgtgggg attcggctca
      121 ttagccggga tttgcttagt cattcagata ttgacgggag ttttcttagc tatgcattat
      181 acacctcacg tagatctcgc tttcaacagc gtagaacaca ttatgagaga tgtcgaaggc
      241 ggatggttgc tccgatatat gcatgctaat ggcgcgagta tgtttttcat tgtagtttac
      301 ctacatattt ttcgtggtat atattatgcc agttatacca gccccaggga atttgtacgg
      361 tgtgttggcg ttatcatttt ctttttaatg attgtcacag cttttatagg gtacgtcctg
      421 ccgtggggac aaatgagctt ttggggggct actgtcatta caagtttagc aagcgctata
      481 cctgtagtag gggatagcat agtcacttgg ctctggggag ggttctcagt agacaatgcc
      541 accttaaata gattctttag tctccattat ttactacctt ttgtattagt aggagcgagt
      601 ataatacatc tagccgcatt gcatcaatat ggatcaaata atccattagg tgtacatgca
      661 gaaatggata aaataagctt ttacccctat ttttatgtaa aggatctcgt cggatgggtc
      721 gcttttgcta tcttctttgc agtttggatc ttttatgcac caaatacctt ggggcatcca
      781 gacaattata tacccgctaa tccaatggca acaccgccac atattgtacc agaatggtat
      841 ttcttaccaa tatatgcaat tctgagaagt ataccagaca aagcagcagg cgtagcggca
      901 atcgcactag tcttcatatg tctactagca ctacccttct ttaaaagcat gtatgtacga
      961 agttctactt ttcgacctat ttaccaagca accttttggc tactcgcggc tgattgtaca
     1021 atactaggat ggatcggctg tcaacctgta gaagcgcctt acgtgactat aggccaaatc
     1081 gcatctatag tcttcttcct cttctttgcc gtaacaccta ttctgggcaa agtaggagca
     1141 aacataccaa actcttacaa agaaacctaa
//
LOCUS       cox1_pulvinatus         1575 bp    DNA     linear   UNA 24-FEB-2022
DEFINITION  240 reads from 2 documents mapped to C.affinis_cox1_final using
            Geneious.
ACCESSION   urn.local...1ey-ehkvhpk
VERSION     urn.local...1ey-ehkvhpk
KEYWORDS    .
SOURCE      
  ORGANISM  .
FEATURES             Location/Qualifiers
     CDS             1..1575
                     /gene="cox1"
                     /locus_tag="SilaM_p01"
                     /codon_start=1
                     /product="cytochrome c oxidase subunit 1"
                     /protein_id="YP_003875479.1"
                     /db_xref="GeneID:9725775"
                     /note="Derived using Geneious Prime 2021.1.1 'Transfer
                     Annotations' based on nucleotide similarity"
                     /note="Derived using Geneious Prime 2022.0.1 'Transfer
                     Annotations' based on nucleotide similarity"
                     /standard_name="cox1 CDS"
ORIGIN      
        1 atgcccaatc ttattcgctg gctcttttct actaatcaca aggatatagg tactctttat
       61 tttatcttcg gcgcgattgc gggagtgatg ggcacatgtt tttctgtatt gattcgtatg
      121 gaattagctc gccccggcga tcaaattctt ggcgggaatc atcaacttta taatgtttta
      181 ataactgcgc atgctttttt gatgatattt tttatggtga tgcctgcgat gatcggtggt
      241 tttggtaatt ggtttgttcc tattctgatc ggtgcgcctg acatggcctt tcctcgttta
      301 aataatattt cattctggtt attgcctccc agtcttttgc ttcttttaag ctctgcttta
      361 gtggaagttg gtagcggtac tggttggact gtctatcctc ctttaagtgg tattactagc
      421 cattctgggg gctctgttga tttagctatt tttagtcttc atctctctgg tatttcatct
      481 attttaggtt ctatcaattt tataacaact atcttcaata tgcgtggccc tgggatgact
      541 atgcatagat tacccttatt tgtttggtct gttctagtga cagcattcct ccttttatta
      601 tcgcttcctg tgctggctgg tgctattacg atgttattaa ccgatcgcaa ctttaataca
      661 acgttttttg atcctgctgg tggaggcgac cccatcttat atcaacatct tttttggttt
      721 ttcggtcatc cagaagtcta tattctgatt ctgcctggat tcggtatcat aagtcatatc
      781 gtttctactt tttctaaaaa accggtcttc ggttatattg gaatggttta cgcgatgatc
      841 agtatcggtg ttcttggctt tcttgtttgg gctcatcata tgtttactgt gggtttagac
      901 gtcgataccc gcgcttactt caccgcagct actatgatca tagctatccc gactggcatt
      961 aaaattttta gttggatcgc tactatgtgg gggggttcga tacaatacaa aacacccatg
     1021 ttattcgctg tagggttcat ctttttattc acagtcgggg gactcactgg gatagtccta
     1081 gctaatgcgg ggatagacat tgcgttacat gacacttatt atgtcgttgc ccatttccat
     1141 tatgtccttt ctatgggagc cgtgtttgct ttatttgcag gattttacta ctgggtggga
     1201 aaaatctgtg gtcgagcata ccctgaaacc ttggggcaaa ttcatttttg gatcaccttt
     1261 ttcggggtta atctgacctt cttcccaatg catttcttag ggctatcagg tatgccacgc
     1321 cgcattccag attatccaga tgcttacgct ggatggaatg cagttagcag tttaggctcc
     1381 tatatctccg tagttggtat ttgtgttttc ttcgtggtcg tagcaatcac tttaagcagc
     1441 ggaaagaaga acgcaaaggc caacatctct tgggcggatg aagataattc aaccacacta
     1501 gaatggatgg tacaaagtcc tccagctttt cacacttttg gagaactgcc aactattaag
     1561 caaatgcaaa aataa
//
LOCUS       cox2_pulvinatus          774 bp    DNA     linear   UNA 24-FEB-2022
DEFINITION  .
ACCESSION   urn.local...1er-ehkvfx3
VERSION     urn.local...1er-ehkvfx3
KEYWORDS    .
SOURCE      
  ORGANISM  .
FEATURES             Location/Qualifiers
     CDS             1..774
                     /note="Derived using Geneious Prime 2022.0.1 'Transfer
                     Annotations' based on nucleotide similarity"
                     /standard_name="cox2"
ORIGIN      
        1 atgattgttc gagaatggct attcttcaca attgctcctt gtgatgcagc ggaaccatgg
       61 caattaggat ttcaagacgc agcaacacct atgatgcaag gaataataga cttacatcat
      121 gatatctttt tcttcctcat tcttattttg gttttcgtat catggatctt ggttcgcgct
      181 ttatggcatt tccactataa gaaaagtcca atcccgcaaa ggattgttca tggaactact
      241 attgagatta ttcggaccat ctttcctagt atcatcctga tgttcattgc tataccatca
      301 tttgctctct tatactcaat ggacgaggta gtagtagatc cagccattac tatcaaagct
      361 attggacatc aatggtattg gacttatgag tattcggact ataacagttc cgatgaacag
      421 tcactcactt ttgacagtta tatgattcca gaagatgatt tagaattggg tcaattacgt
      481 ttattagaag tggacaatag agtggttgta ccagccaaaa ctcatatacg tattattgta
      541 acatctgctg atgtacttca tagttgggct gtaccttcct taggtgtgaa atgtgatgct
      601 gtacctggtc gtttaaatca gacctctatt ttggtacaac gagaaggagt ttactatggt
      661 cagtgcagtg aaatttgtgg gactaatcac gcttttatgc ctatcgtggt cgaagccgtt
      721 tctagcaaag attatgcgtc ttgggtctct agtcaattaa tttctgaagc ttaa
//
LOCUS       cox3_pulvinatus          798 bp    DNA     linear   UNA 24-FEB-2022
DEFINITION  .
ACCESSION   urn.local...1eo-ehkvd13
VERSION     urn.local...1eo-ehkvd13
KEYWORDS    .
SOURCE      
  ORGANISM  .
FEATURES             Location/Qualifiers
     CDS             1..798
                     /gene="cox3"
                     /locus_tag="SilaM_p03"
                     /exception="RNA editing"
                     /codon_start=1
                     /product="cytochrome c oxidase subunit 3"
                     /protein_id="YP_003875480.1"
                     /db_xref="GeneID:9725759"
                     /note="Derived using Geneious Prime 2021.1.1 'Transfer
                     Annotations' based on nucleotide similarity"
                     /note="Derived using Geneious Prime 2022.0.1 'Transfer
                     Annotations' based on nucleotide similarity"
                     /note="Derived using Geneious Prime 2022.0.2 'Transfer
                     Annotations' based on nucleotide similarity"
                     /standard_name="cox3 CDS"
ORIGIN      
        1 atgattgaat cccaaagaca ttcttttcat ttggtcgatc caagtccatg gcccatttcg
       61 ggttcactcg gagctttggc aactactgta ggaggtgtga tgtacatgca ctcctttcaa
      121 gggggtgaaa cacttctcag tttgggcctt atttttattc tatataccat gtttgtgtgg
      181 tggcgtgatg ttctacgcga atccacatta gaaggacatc ataccaaagt cgtacaatta
      241 ggacttcgat atgggttcat tttgttcatc gtctcggagg ttatgttctt ttttgctttt
      301 ttttgggctt tttctcattc gtctttggca cccgcggtag atatcggagg catttggcca
      361 ccaaaaggga ttggggtttt agatccttgg gaaatacctt ttcttaatac cgttcttctt
      421 ctaacatccg gagctgctgt aacttgggct catcatgcta tactcgcggg gaagcaaaaa
      481 agagccgttt acgctttagt agttactgtt ttactcgcta tagtcttcac aggatttcaa
      541 gcaatggaat attatcaagc acccttcact attgcagata gtatttatgg gtctaccttt
      601 ttcttagcaa caggctttca tggctttcat gttattatag ggactctgtt cttgattgta
      661 tgtgggattc gacaattttt gggacatctc accaaagaac atcacgttgg ctttgaagca
      721 gccgcatggt actggcactt tgtagacgtc gtttggttat tcttatttgt atcgatctat
      781 tggtggggag ggaaatga
//
LOCUS       matR_pulvinatus         1986 bp    DNA     linear   UNA 20-FEB-2022
DEFINITION  .
ACCESSION   urn.local...69-ehkccgz
VERSION     urn.local...69-ehkccgz
KEYWORDS    .
SOURCE      
  ORGANISM  .
FEATURES             Location/Qualifiers
     CDS             1..1986
                     /note="Derived using Geneious Prime 2022.0.1 'Transfer
                     Annotations' based on nucleotide similarity"
                     /note="Derived using Geneious Prime 2022.0.2 'Transfer
                     Annotations' based on nucleotide similarity"
                     /standard_name="matR"
ORIGIN      
        1 atgaaagagg cgatcagaat ggtacccgaa tcaatttacg atcccgactt tccagacata
       61 tcagacttcc gctcgggtcg aggctgccac ttcgccctaa gacggatcaa agaagagtgg
      121 ggaacctctc gctggttttt gaaattcgac atcaggaagt cttttcacac catcgaccga
      181 catcgactca tcccaatcct taaggaagag atcgatgatc ccaagttctt tgactctatt
      241 cagagagtct tttcggccgg acgactcgta ggaggctcga tctgtcttct caaattcgtt
      301 cgagaaaagc aactccctga ctccgttcca cacagtgtac tactatcggc catactaggt
      361 aacatatact tacacaagct cgatcaggag atagtgcgga tccgacagaa gtatgacatt
      421 ccgattgttc agagaatgag atctattata ttaaagacaa gtcatagtga tgaccaagaa
      481 aagtcggcag aagaaaaaag cttcaacgct ccccaagaaa agagaaccag cattgtcgag
      541 aggggcaaaa gcagccaacg caaagcggcc tttcagtccc ttctgtcgtc gtggcaaaac
      601 cctcccgaaa gcaccctcag gttcaggggg gaccagaaaa ggcctttcgt tttgcccccg
      661 tcgtcgttgg cccttgccgc cgttcttaac aagccgtcgg gcctcctttt agctccctta
      721 ctcatacaag ctcacgcgtt gacgaccccg aaggacgaat tagatgctag cgaatgcttg
      781 aatcagaatt gggccatgag agaacttttt ccttattcaa aaagaaaggg aatgctcata
      841 gagctgggcg aggcaggggg atcccttttc aggacagaga aagcccgtaa gccggacccc
      901 ttaaaaagcc aggaattaat aaagattttt tatgcgcgat atgccgacga cttactagtg
      961 ggaatagtcg gtgcagtaga gcttctcata gaaatacaaa aacgtatcgc ccacttccta
     1021 caatacggac tcaactttgg cataggagcg gcaggatcaa caagaatagc tgtgcgtagt
     1081 aaggtagaat tcctaggtaa cgtcatttgg gaagggccca cgaagaagac ccccatacaa
     1141 ttcttgcgag agcgggagaa acgtcgacga gtaaaggacc ggatccatat aactgcttcc
     1201 caattaagat ccgacattca gtccaagttt tggaaaatag agaagagtat aacgagcaaa
     1261 gagctcacca actgcatgag aaaaacagtg agtataatgg acgcgcttca actagaagaa
     1321 actcttggaa cagctatagg cagaagtcca caacttaaca tcttattcga gaacgtcaaa
     1381 cacatacaga aaggatacag tcagatttac ggcgtgcata caaaacaaaa gagcatcgga
     1441 aaaacctacc ctcaacagcg aggagaccga gcgcgcatca gtaccaagaa gttagaattc
     1501 tataatataa cgccgaagaa cgacgcgcga gaacgagcaa cacacgcaga cagatatagc
     1561 aacagaaaag gaacaataca gatacaagcc ccgatcaaaa aaatactaaa aaggctgcga
     1621 gagagaggca tcattagcag aacaagacca tggccaatac acgtcaaata cttgaccaac
     1681 agaacagacc aagacatagt caattggttc gcgcgaatcg ctataagtac tatgtcctac
     1741 tacaggtacc gtgacaacct agtccaaata aaaaacattg tagactacca gatacgatgg
     1801 gcagcaatat tcaccctagc acacaaacac aaaacagcag cacgaaatat cataaaaaag
     1861 tactcaaaag acttaaacat agtaaatcaa aaagatcaaa agaccatagc aaagttccca
     1921 aacagaaaag aaataaacaa aatagcaaac aaacaaaaaa caacagaaaa aacacaaaca
     1981 aactag
//
LOCUS       mttB_pulvinatus          807 bp    DNA     linear   UNA 24-FEB-2022
DEFINITION  116 reads from 2 documents mapped to C.affinis_mttB using Geneious.
ACCESSION   urn.local...1ef-ehkvai4
VERSION     urn.local...1ef-ehkvai4
KEYWORDS    .
SOURCE      
  ORGANISM  .
FEATURES             Location/Qualifiers
     CDS             1..807
                     /standard_name="mttB"
ORIGIN      
        1 atatatcctc tgacttcgtt tttatccgtg gaaagtattc taacagaagc tcgcctgcgt
       61 ttcctttgga tattgctcgg tcttgggttc acatggttta cgtgttattg gttcgcggaa
      121 gagttaatat tcctattagc taaacccctt ctgaccctgc ctttggactc gtcttttgtt
      181 tgtacacaat taacggaggc cttctcaaca tatctagcaa cggcttcaat agcctgctcc
      241 tacttcgtct ttccttttgt cattcaccaa attcgctcct tttttatgcc gagttgctat
      301 gaggaacaaa gccggaaata caatattatt ttatatttaa gtgggggttt cctcctggtg
      361 ttcctgttct taactcttta ctgggtagtt cccaatcttt ggaactttct atacttcatg
      421 ggtgaaacat caaacaattc gctcatcata cagttacaac ctaagatcta tgactatatt
      481 atcttaactc ttcgtatttc cttcattcca gcactagcat cccaagtccc tgtcattgtg
      541 atctgcttgt cggaagtcgg agctctttcg gtagaaacct tcaccaacaa tcggcgcttt
      601 ttgatggttt ttacacttct cacagctgct ctttccacac ctcccgatat atcctgccaa
      661 attctcgccc ggttacttat ttctttcatc atcgagttgg ctattttcgt ggcatcgatt
      721 ggacaagttc gtgaacaagg atggaccagt acaatgcgat atcaaagcga acgaacagta
      781 gtaatagagg cgagcgagaa aaaataa
//
LOCUS       nad1_pulvinatus          978 bp    DNA     linear   UNA 24-FEB-2022
DEFINITION  .
ACCESSION   urn.local...u3-ehkj1s7
VERSION     urn.local...u3-ehkj1s7
KEYWORDS    .
SOURCE      
  ORGANISM  .
FEATURES             Location/Qualifiers
     CDS             1..978
                     /standard_name="nad1"
ORIGIN      
        1 acgtacatag ctgttcctgc tgaaattctt gggataattc taccactttt actcggagtc
       61 gcctttttag tgctagctga acgtaaagtt atggcttttg tgcaacgtcg aaagggtcct
      121 gatgtagtgg gatcattcgg attgttacaa cctctagcag atggttcgaa attgattcta
      181 aaagaaccta tttcaccaag tagtgctaat ttctcccttt ttagaatggc tccagtcgct
      241 acatttatgc tcagtctggt tgctcgggcc gttgtacctt ttgattatgg tatggtattg
      301 tcagatctga acatagggtt actttatttg tttgccatat cttcgctagg tgtttatgga
      361 attattatag caggttggtc tagtaattcg aaatatgcct ttctaggagc attacgatct
      421 gcagctcaaa tggtccctta tgaagtttct attggtctta ttcttattac tgtactaata
      481 tgtgtaggtc ctcgtaattc gagtgagatt gtcatagcgc aaaagcagat atggtccggt
      541 attcccttgt tccctgtatt ggttatgttc tttatttctt gtttagcaga aactaatcga
      601 gctccttttg atctcccaga agcggaagct gaattagttg caggttataa tgtagaatat
      661 tcttcaatgg ggtctgctct atttttttta ggagagtatg ccaatatgat cttaatgagg
      721 ggtctatgca cattgctttc tccaggaggt tggccgccta tcctagatct tcccatttca
      781 aacaagatcc caggctcgat ctggtttagt atcaaggtga ttctctttct ctttctatat
      841 atatgggtcc gcgcagcatt tccacgatat cgttatgatc aattaatggg acttggccgg
      901 aaagtgttct tgcctctatc attagctcgg gtagtcgccg tttcgggtgt tttagtcacc
      961 tttcaatggc tcccttaa
//
LOCUS       nad2_pulvinatus         1467 bp    DNA     linear   UNA 20-FEB-2022
DEFINITION  .
ACCESSION   urn.local...1e6-ehkv7gi
VERSION     urn.local...1e6-ehkv7gi
KEYWORDS    .
SOURCE      
  ORGANISM  .
FEATURES             Location/Qualifiers
     CDS             1..153
                     /gene="nad2"
                     /trans_splicing
                     /codon_start=1
                     /product="NADH dehydrogenase subunit 2"
                     /protein_id="QYA18244.1"
                     /note="Derived using Geneious Prime 2022.0.1 'Transfer
                     Annotations' based on nucleotide similarity"
                     /standard_name="nad2 CDS"
     CDS             join(154..547,548..706)
                     /codon_start=1
                     /gene="nad2"
                     /trans_splicing
                     /product="NADH dehydrogenase subunit 2"
                     /protein_id="QYA18244.1"
                     /note="Derived using Geneious Prime 2022.0.1 'Transfer
                     Annotations' based on nucleotide similarity"
                     /standard_name="nad2 CDS"
     CDS             707..1467
                     /gene="nad2"
                     /trans_splicing
                     /product="NADH dehydrogenase subunit 2"
                     /protein_id="QYA18244.1"
                     /note="Derived using Geneious Prime 2022.0.1 'Transfer
                     Annotations' based on nucleotide similarity"
                     /codon_start=3
                     /standard_name="nad2 CDS"
ORIGIN      
        1 atgttcaatc tttttttagc ggtttccccc gagatctttc tcattaatgc aaccttgatt
       61 ttgctcattc atggagtttt ttttagtacc tctaagaaat atgattatcc accgctagtt
      121 agtaatgtgg gttggcttgg attacttagt gttctaataa ccttgctttt gctcgctgct
      181 ggcgcacctc tcctaactat tgcccattta ttctggaatc ctttctttaa aagggacaat
      241 ttgacgtatt tctgccaaat ctttctctta ttaagtacgg ctggtaccat ttccattttt
      301 tttgattatt tcaaacaaga gaggtttgat gcttttgaat tcattgtatt aatttcactt
      361 cctactcgca gtatgctctt tatgatctcg gctcatgatt taattgccat gtatttagct
      421 attgagcttc aaagtttatg tttttatgtg atcgcagcat caaaaagaaa gtctgaattt
      481 tctacggaag ccggctcgaa atatttgatc ttaggtgcat tttcttctgg aatcttattg
      541 tttgggtgtt ctatgatcta tggttctact ggtgctactc atttcgatca attagccaag
      601 attatgactg gctatgaact tacaagtctt tcctctagtg gtctttttat gggcattctt
      661 tttattgctg ttggcttcct attcaagata actgcagttc cttttcatat gtgggcacct
      721 gatatctatg agggtgcacc caccccggtt acagcattct tttccattgc gcctaaaatt
      781 gctatttctg ctaatatttt acggcttttt atttatggtt cctatggagc tacattgcag
      841 caaattttct ttttctgtag cattgcttct atgatcttag gagcattagc cgccatggca
      901 caaacaaaag taaaaagact tctagctcat agttcaattg gacatgtagg ttatattcgt
      961 actggattct catgtggaac catagaagga attcaagcgc tactaattgg tctctttatt
     1021 tatgcattaa tgacgataga tgcattcgct atactttcag cattacgaca aagccgtatc
     1081 aaatatatag cggatttggg cgctctagca aaaaccaatc ctatttcggc tattaccttc
     1141 tccattatta tgttctcata cgcaggaata ccccccttag caggctttgc cagtaaattc
     1201 tatttgttct tcgccgcttt gggttgtggc gcttacttcc tagcctcagt gggaataatc
     1261 actagcgtta tcggttgttt ttattatata cgcttagtaa aaagaatgtt ctttgatata
     1321 ccaagcacat ggattctata tcaaacaatg catagaacca atgcaatcat aatagcaatc
     1381 acctcctcac tcattacacc atccttgata tacccagcac ccatcttcgc agtcacacac
     1441 caaatcgcaa taaacttata tatataa
//
LOCUS       nad3_pulvinatus          357 bp    DNA     linear   UNA 24-FEB-2022
DEFINITION  47 reads from 2 documents mapped to C.affinis_nad3 using Geneious.
ACCESSION   urn.local...1dz-ehkv3hb
VERSION     urn.local...1dz-ehkv3hb
KEYWORDS    .
SOURCE      
  ORGANISM  .
FEATURES             Location/Qualifiers
     CDS             1..357
                     /gene="nad3"
                     /locus_tag="SilaM_p18"
                     /exception="RNA editing"
                     /codon_start=1
                     /product="NADH dehydrogenase subunit 3"
                     /protein_id="YP_003875492.1"
                     /db_xref="GeneID:9725756"
                     /note="Derived using Geneious Prime 2021.1.1 'Transfer
                     Annotations' based on nucleotide similarity"
                     /note="Derived using Geneious Prime 2022.0.1 'Transfer
                     Annotations' based on nucleotide similarity"
                     /standard_name="nad3 CDS"
ORIGIN      
        1 atgttagaat ttggtcctat ttgtatttat ttatttatca gtgttcttgt ttctttgctc
       61 ctgctcggtc ttccttttct tttttcttct aatacttcta cttatcctga caaattgtct
      121 gcgtacgaat gtggtttcga tcctttcggt gatgcgcgaa gtcgtttcga tatccgtttt
      181 tatcttgttt caattttatt tattatcttt gatttggaag tcaccttttt ctttccttgg
      241 gcagtgtctc tcaacaagat tgatatgttt ggcttttggt cgatgatggc ctttttattg
      301 attttaacga tcggatttct ctatgaatgg aaaaggggtg ctttggatcg ggaataa
//
LOCUS       nad4_pulvinatus         1482 bp    DNA     linear   UNA 24-FEB-2022
DEFINITION  219 reads assembled to nad4_part1.
ACCESSION   urn.local...1ds-ehkv25d
VERSION     urn.local...1ds-ehkv25d
KEYWORDS    .
SOURCE      
  ORGANISM  .
FEATURES             Location/Qualifiers
     CDS             1..461
                     /note="Derived using Geneious Prime 2022.0.1 'Transfer
                     Annotations' based on nucleotide similarity"
                     /standard_name="nad4"
     CDS             <462..1482
                     /note="Derived using Geneious Prime 2022.0.1 'Transfer
                     Annotations' based on nucleotide similarity"
                     /codon_start=2
                     /standard_name="nad4"
ORIGIN      
        1 atgtttgttt ctttttttga tttttcgttt tctgtgattg ttttactttt tttccctttg
       61 tttggtatat ttttattatt atttattcct tcttctcgtg ttcgttttat ccgtttaatt
      121 ggtctttgtt gttctttgtt tacatttttg tattctttgt ttctttggtt agaatttgat
      181 gtttctacag ccaaatttca atttgtgtca agtttttctt ttcttcctta tgagaacatt
      241 atattttatt ttggtgtgga tggtatatct ttatttttcg tgctgttgac tacatttttg
      301 atccctattt gtcttttagt gggttggtct agtgttcgtg tttatggtaa agagtatatt
      361 acagcgtttc ttttttgtga atttcttttg ctttgcgtgt tctgcatgct ggatcttctt
      421 ttattctatg ttttttccga aagcgtttta atccctatgt tcattattat aggggtctgg
      481 ggttcgagac aaagaaagat caaagcagcc tatcagtttt tcctttatac tttacttgga
      541 tctgttttta tgctcttagg tattctcttg attcttctcc aaacaggaac caccgattta
      601 caaatcttat taaccacaga atttagtgaa cggcgccaaa tctttttatg gattgctttt
      661 ttcgcctctt tcgctgtcaa agttcctatg gtacctgttc atatttggtt acccgaagct
      721 catgtagagg cacccacggc aggatccgtt atcttggcag gagttctttt aaaattggga
      781 acttacggct ttttacgatt ttcaataccc atgtttcctg aagcgacact cttttttact
      841 ccattcattt atactctaag cgccattgct atcatctata cttccttgac cactttaaga
      901 cagatcgatc tcaagaagat cattgcttac tcctcagtag cacatatgaa ttttgttact
      961 attgggatgt ttagtctcaa catacaggga attggaggga gcattctacc gatgttaagt
     1021 catggactcg tttcgtcagc actttttata tgtgttggcg ttctatatga ccgacataag
     1081 accagacttg tgagatatta cggagggtta gtcagcacca tgcccaattt cgccaccatt
     1141 ttcctctttt tcactttagc aaatatgagt ttacctggga cgagcagctt tataggagaa
     1201 tttctcatct tactaggagc cttccaaaga aataccatag tagccacatt agcagcaatt
     1261 ggcatgattt taggcgcagc atactcactc tggctatata atcgcgtcgt ttcgggaaat
     1321 ttaaaacccg acttcctaca taaattctca gatataaatg ccagagaaag tttcatattt
     1381 ataccctttc tgcttggagt catttggatg ggagttcacc caaaagtctt cctagaatgc
     1441 atacacacat cagtaagtaa cttagtgcaa catacaaaat aa
//
LOCUS       nad4L_pulvinatus         303 bp    DNA     linear   UNA 24-FEB-2022
DEFINITION  .
ACCESSION   urn.local...n3-ehkgv9i
VERSION     urn.local...n3-ehkgv9i
KEYWORDS    .
SOURCE      
  ORGANISM  .
FEATURES             Location/Qualifiers
     CDS             1..303
                     /gene="nad4L"
                     /locus_tag="K8K09_mgp04"
                     /exception="RNA editing"
                     /codon_start=1
                     /transl_table=1
                     /product="NADH dehydrogenase subunit 4L"
                     /protein_id="YP_010170265.1"
                     /db_xref="GI:2091532661"
                     /db_xref="GeneID:67278323"
                     /note="Derived using Geneious Prime 2022.0.2 'Transfer
                     Annotations' based on nucleotide similarity"
                     /standard_name="nad4L CDS"
ORIGIN      
        1 acggattcta tcaaatatct gacattttct atgattatct ttatttcagg tattcggggc
       61 attcttctaa atcgtcgaaa tattcttatt atgttaatgt caatcgaatc aatgttatta
      121 gctgtgaatt cgaacttttt ggtcttttct gtttcttcgg atgatatgat gggtcaatta
      181 tttgctttat tggttttaac agtggcagca gcggaatctg ctattgggtt agcgattttc
      241 gtgatgactt tccgagtccg cggtactatt gccgtcgaat ttattaatag cattcaaggt
      301 taa
//
LOCUS       nad5_pulvinatus         2001 bp    DNA     linear   UNA 24-FEB-2022
DEFINITION  .
ACCESSION   urn.local...1di-ehkua3u
VERSION     urn.local...1di-ehkua3u
KEYWORDS    .
SOURCE      
  ORGANISM  .
FEATURES             Location/Qualifiers
     CDS             1..2001
                     /standard_name="nad5"
     CDS             1..>575
                     /gene="nad5"
                     /locus_tag="SilaM_p09"
                     /exception="RNA editing"
                     /trans_splicing
                     /codon_start=1
                     /product="NADH dehydrogenase subunit 5"
                     /protein_id="YP_003875478.1"
                     /db_xref="GeneID:9725781"
                     /note="Derived using Geneious Prime 2022.0.1 'Transfer
                     Annotations' based on nucleotide similarity"
                     /standard_name="nad5 CDS"
     CDS             <576..1446
                     /gene="nad5"
                     /locus_tag="SilaM_p09"
                     /exception="RNA editing"
                     /trans_splicing
                     /product="NADH dehydrogenase subunit 5"
                     /protein_id="YP_003875478.1"
                     /db_xref="GeneID:9725781"
                     /note="Derived using Geneious Prime 2022.0.1 'Transfer
                     Annotations' based on nucleotide similarity"
                     /note="Derived using Geneious Prime 2022.0.2 'Transfer
                     Annotations' based on nucleotide similarity"
                     /codon_start=2
                     /standard_name="nad5 CDS"
     CDS             join(1447..1468,1469..2001)
                     /codon_start=1
                     /gene="nad5"
                     /locus_tag="SilaM_p09"
                     /exception="RNA editing"
                     /trans_splicing
                     /product="NADH dehydrogenase subunit 5"
                     /protein_id="YP_003875478.1"
                     /db_xref="GeneID:9725781"
                     /note="Derived using Geneious Prime 2021.1.1 'Transfer
                     Annotations' based on nucleotide similarity"
                     /standard_name="nad5 CDS"
ORIGIN      
        1 atgtatttat taatcgtctt tttgcccttg cttggtagtt cggttgcggg ttttttcggc
       61 cgttttctgg gctccgaagg aagcgctata gtgactactg cgtgtgtttc attgtcttcg
      121 ctcttatctt ttcttgcttt ttatgaagtc gcaccgggag ctagtgcttg ttatctaaga
      181 attgctccct ggatttcatc ggaaatgttt gatgcttctt ggggcttctt gttcgatagc
      241 ctgaccgtag tgatgttaat tgtggttaca ttcataagta gcttggtcca tctttattct
      301 atttcatata tgtctgacga tccccatagt cctcgattta tgtgttattt atccattctt
      361 acttttttta tgccaatgtt ggtgactgga gataactctc ttcaattatt cttgggatgg
      421 gagggagtcg gtcttgcttc ctatttgtta attcattttt ggtttacacg acttcaggca
      481 gataaagcag ctatcaaagc tatgcttgtc aatcgagtag gggattttgg attagctctt
      541 gggatttcgg gtcgttttac tctctttcaa acagtcgact tttcgaccat ttttgcttgt
      601 gcgagtgccc cgagaaatgc tttgatttct tgcaatatga aagtcaatgc cataactcta
      661 atttgtattt tactttttat tggtgctgtt ggaaaatcag cacagatagg atcgcatact
      721 tggtcaccag atgctatgga ggggcccaca ccagtatccg ctttgattca tgcagccact
      781 atggtaacag caggagtttt tatgatagca aggtgttcac ctttatttga atacccaccc
      841 accgctttaa ttgttattac ttttgcagga gctatcacct cattccttgc agcaaccaca
      901 ggcattttac agaacgatct aaagagggtc atcgcgtatt caacttgcag tcaattagga
      961 tatatgatct ttgcctgtgg aatttccaac tatgccgtga gcgtttttca tttaatgaat
     1021 cacgcatttt tcaaagcatt actcttccta agtgcaggat cagtcattca tgccatgtca
     1081 gatgaacaag atatgagaaa gatgggagga ctagcatact acttcccttt cacatatgca
     1141 atgatgctag taggaagctt agctctcatt ggatttcctt ttctaactgg attctattca
     1201 aaagatgtca tcttagagct agcttatacc aagtatacca tcagtgggaa ctttgctttc
     1261 tggttgggaa gtgtatccgt acttttcact tcttattact cttttcgttc actttttcta
     1321 acatttctag caaaaactaa ttcattcgcc aatgacatta aaaaaagtca tgatgcaccc
     1381 attcctatgg caattccgtt aatcattctc gccacaggga gtctctttgt aggatactta
     1441 gccaaagata tgatgattgg tttaggtacc aatttttggg ccaattccct cttcgtacta
     1501 ccaaaaaatg agattcttgc cgaatccgag tttgctgctc caaccattac caaactcata
     1561 cctattcttt tcagtacttc aggtgcttct gttgcgtata atgtcaatcc cgtatcggat
     1621 caattccaac gagtctttca aacgagtgtt ttttgtaatc gactctatac cttcttcaat
     1681 aaacgctggt tctttgatca agttttgaat gattttctag tcagatcgtg cttgcgtttt
     1741 ggatatgaag tttcattcga agctttagac aagggtgcta ttgagatctt gggtccctat
     1801 ggtatctcgt acacattccg acgattggcc gagcgaatca gtcaacttca aagtggattt
     1861 gtttatcatt atgcctttgc aatcttactt ggttcaactc tatttgtgac cttttttcgt
     1921 atgtgggact ttctctcttc ttggatagat aatcgattgg cgttcatttg gatagttagt
     1981 agatttttta ataataagta a
//
LOCUS       nad6_pulvinatus          609 bp    DNA     linear   UNA 24-FEB-2022
DEFINITION  2 reads from 54 documents assembled using Geneious.
ACCESSION   urn.local...1d9-ehktw19
VERSION     urn.local...1d9-ehktw19
KEYWORDS    .
SOURCE      
  ORGANISM  .
FEATURES             Location/Qualifiers
     CDS             1..609
                     /gene="nad6"
                     /locus_tag="SilaM_p07"
                     /exception="RNA editing"
                     /codon_start=1
                     /product="NADH dehydrogenase subunit 6"
                     /protein_id="YP_003875484.1"
                     /db_xref="GeneID:9725757"
                     /note="Derived using Geneious Prime 2022.0.1 'Annotate
                     from Database' based on nucleotide similarity"
                     /standard_name="nad6 CDS"
ORIGIN      
        1 atgatacttt ctgttttgtc gagcttagct ttggtctccg ctttgatggt tatacgtgct
       61 aaaaatccgg tacattctgt tttgtttccc ataccagtct ttcgcaacac ttcggggtta
      121 cttctcttgt taggtctaga cttttccgct atgattttct tagtcgttta tataggagct
      181 atagccgttt cattcctatt cgttgttatg atgttccata ttcaaatagc ggagattcat
      241 gaagaagtct tgcgctattt accagtgagt ggtcttattg gaattatctt ttggggggaa
      301 atcttcttca ttttagataa tgaaaccatt ccattactac caaccacaga ctcgctaaaa
      361 tataatgttt atgccgaaaa gctacacagt tggacgaatt tagaagcatt gggaaattta
      421 ctttatactt actattttgt atggtttttg gtttccagtc taattttatt agtcgccatg
      481 attggagcta tagtactaac tatgcatagg actactaagg tgaaaagaca ggatgtattc
      541 cgacgaaatg ctattgattc cagaaggact ataatgaaga ggacgacaga tctaaaggaa
      601 ataaaataa
//
LOCUS       nad7_pulvinatus         1185 bp    DNA     linear   UNA 20-FEB-2022
DEFINITION  3 reads from nad7 assembled using Geneious.
ACCESSION   urn.local...1d2-ehktu8s
VERSION     urn.local...1d2-ehktu8s
KEYWORDS    .
SOURCE      
  ORGANISM  .
FEATURES             Location/Qualifiers
     CDS             join(1..212,213..679,680..1185)
                     /standard_name="nad7"
ORIGIN      
        1 atgactaacc gaaacaaaga aatcaaaaat ctaacttcga atttcggacc tcaacatcct
       61 gctgctcatg gtgttttacg attagtcttg gaaatgaacg gagaagtcgt agaacgcgcc
      121 gaaccacata ttggattact acatagaggg acagagaaat taatagagta caaaacttat
      181 atgcaagctt taccttattt tgatcgttta gactatgttt ctatgatggc ccaagaacac
      241 gctcattctt cagcagtaga gaaactcgtc aattgccagg taccagtacg agctcaatat
      301 atacgagtct tattccgtga aatcacgcgc attttaaatc attcactagc tttaaccact
      361 catgctatgg atgtaggagc attaacaccc ttcctatggg cttttgagga gagagaaaaa
      421 ttgttggaat tctatgaaag agtctcggga gcaagaatgc atgcaagttt cataagacca
      481 ggaggagtcg cacaagatat acccattggc ttatgtagag atattcattc ctacacaaaa
      541 caatttacct cgagaataga cgaattagaa gagatgtcaa cagaaaacag aatatggaaa
      601 caaagattag tagatattgg aactgtcacc gcaaaacaag caaagcaatg ggcattcagt
      661 ggtgtaatgt taagaggtcc aggcgtatgc tgggatttga gaaaagcagc accctacgat
      721 gtttatcaaa atatacaatt tgacgtaccg gtaggaaaaa gaggagatcg ctatgatagg
      781 tacgcaataa gaatacaaga aatgagagaa agtctaaaaa tcattacaca agccatcaat
      841 caaatgccaa atggaatcat aaaaacagat gatagaaaaa tatcaccacc agcaagaaaa
      901 aacatgaaaa aagacatgga agcacttatt caccatttcg aaacatatac agaaggaata
      961 catataaaaa aaaatcaaac atataacgca gtagaagcac caaaaggaga atttggagtc
     1021 atactaatta ccaacggaag caacagacca taccgtcgta aaattagagc accaggattc
     1081 gcacattcac aagcattaaa cacaatggca aaacaacaca tgccagcaga tgtagtcacc
     1141 atcattggaa cacaagatat agtgtccgga gaagtagata gataa
//
LOCUS       nad9_pulvinatus          579 bp    DNA     linear   UNA 24-FEB-2022
DEFINITION  .
ACCESSION   urn.local...1cw-ehktl8e
VERSION     urn.local...1cw-ehktl8e
KEYWORDS    .
SOURCE      
  ORGANISM  .
FEATURES             Location/Qualifiers
     CDS             1..579
                     /gene="nad9"
                     /locus_tag="SilaM_p05"
                     /exception="RNA editing"
                     /codon_start=1
                     /product="NADH dehydrogenase subunit 9"
                     /protein_id="YP_003875482.1"
                     /db_xref="GeneID:9725774"
                     /note="Derived using Geneious Prime 2022.0.1 'Transfer
                     Annotations' based on nucleotide similarity"
                     /note="Derived using Geneious Prime 2022.0.2 'Transfer
                     Annotations' based on nucleotide similarity"
                     /standard_name="nad9 CDS"
ORIGIN      
        1 atggataacc aatacatttt caaatatagt tgggagactt tgcccaagaa atgggtgcaa
       61 agaatggaaa aagcagaaca tgggaataga tctgatacca atccggactc gttatttcaa
      121 ttgttgtgct ttcttcaatt gcatacctat acaaggtttc aaattttgat cgatatttgc
      181 ggagttgatt atccttctcg aaaacgaaga tttgaagtaa tctataattt actgagtatc
      241 cgttataatt cgcgtattca agtacaaacc agtgcagacg aaatcacacg aatatcttcg
      301 gtagtgagtc tatttccatc agccggccgg tgggagcgag aagtttggga tatgtttggt
      361 ctttcttcca tcaatcatcc agatttacgc cgtatattaa cagattatgg cttcgagggg
      421 catccattac gaaaagactt tccgctgagt ggatatgtag aagtacgcta tgatgatcca
      481 gaaaagcgtg tggtttccga gcccattgag atgacccagg aatttagata cttcgatttt
      541 gctagtcctt gggaacaacg tcatggtaac gaaggataa
//
LOCUS       rps12_pulvinatus         255 bp    DNA     linear   UNA 20-FEB-2022
DEFINITION  .
ACCESSION   urn.local...1bf-ehksxbz
VERSION     urn.local...1bf-ehksxbz
KEYWORDS    .
SOURCE      
  ORGANISM  .
FEATURES             Location/Qualifiers
     CDS             1..255
                     /note="Derived using Geneious Prime 2022.0.1 'Transfer
                     Annotations' based on nucleotide similarity"
                     /note="Derived using Geneious Prime 2022.0.2 'Transfer
                     Annotations' based on nucleotide similarity"
                     /standard_name="rps12"
ORIGIN      
        1 atgcctacca aaaagaaatt tggtagaaca gaaccccggc gcacggattt tacgcgagct
       61 tcggatcaat gtctccagaa gcaagtattc cgtctgcgcg ttttaacgag aacacagaaa
      121 cctccgaact cagctctacg taagatagct aaagtacggt tgagcaatcg aatgatatct
      181 ttcttttcgt acattcctgg tcctgctggc gacggtccta atttgcagga atattctatg
      241 gtctttagta agtag
//
LOCUS       rps13_pulvinatus         351 bp    DNA     linear   UNA 20-FEB-2022
DEFINITION  .
ACCESSION   urn.local...1b5-ehksupd
VERSION     urn.local...1b5-ehksupd
KEYWORDS    .
SOURCE      
  ORGANISM  .
FEATURES             Location/Qualifiers
     CDS             1..351
                     /standard_name="rps13"
ORIGIN      
        1 atgtcatctg tttccggagc tggattattt ggcgctaaac aagtgaaaat agcctcaaca
       61 aaaatggatg gaattggacc taaaaaagct gttcagattt gttatcgttt aggtatcagt
      121 gataagatta agatgaacga gttaactaaa tatcagattg accaaattga gcaaataata
      181 ggtcaggatc atgttgttca ttgggaattg cgtaggggcg aacgtgcgga catcgaacgt
      241 ttgatttcga tttcttctta tcgtggcatt cgtcatcaag atggcttgcc gttacggggt
      301 caacgtagtc atactaatgc taggacttgt cgtaagaaac tgagtaaatg a
//
LOCUS       rps11_pulvinatus         417 bp    DNA     linear   UNA 20-FEB-2022
DEFINITION  .
ACCESSION   urn.local...1bj-ehksz8u
VERSION     urn.local...1bj-ehksz8u
KEYWORDS    .
SOURCE      
  ORGANISM  .
FEATURES             Location/Qualifiers
     CDS             1..417
                     /standard_name="rps11"
ORIGIN      
        1 atggcaaaac ctatacccaa aattggttca cgtagaaatg gacgtattag tgcacgtaaa
       61 agtacacgta aaataccaaa aggaattatt catgttcaag caagtttcaa taataccatt
      121 gtgactgtta cagatgtacg aggtcgcgtt gtttcttggg cttccgccgg tacgtgtgga
      181 ttccgcggta caaaaagggg aacacccttt gcagctcaaa ccgcggccgg aaatgctatt
      241 cgtacagtgg tggagcaggg catgcaacga gcagaagtca tgataaaagg tcctggtctc
      301 ggaagagatg cagcattacg agctattcgt agaagcggta tactattaag tttcgtacgc
      361 gatgtaaccc ccatgccaca caatggctgt aggcctccta aaaaaagacg tgtgtaa
//
