# Supplementary material for: Molecular Diversity and Phylogeny Reconstruction of Genus Colobanthus (Caryophyllaceae) Based on Mitochondrial Gene Sequences
Source: Genes (Basel). 2022 Jun 14;13(6):1060. doi: 10.3390/genes13061060 (PMC9222297; doi:10.3390/genes13061060)
Supplement: Supplementary file 1 [file genes-13-01060-s001.zip › FileS9.aln]

CLUSTAL format alignment by MAFFT (v7.505)


atp1_affinis    atgtctttttctgctcgctctgctgaactgacaactcttttagaaagtcgcattagctct
atp1_curtisiae  atgtctttttctgctcgctctgctgaactgacaactcttttagaaagtcgcattagctct
atp1_quitensis  atgtctttttctgctcgctctgctgaactgacaactcttttagaaagtcgcattagctct
atp1_muscoides  atgtctttttctgctcgctctgctgaactgacaactcttttagaaagtcgcattagctct
atp1_apetalus   atgtctttttctgctcgctctgctgaacttacaactcttttagaaagtcgcattagctct
atp1_nivicola   atgtctttttctgctcgctctgctgaacttacaactcttttagaaagtcgcattagctct
atp1_pulvinatus atgtctttttctgctcgctctgctgaacttacaactcttttagaaagtcgcattagctct
atp1_lyco       atgtctttttctgctcgctctgctgaacttacaactcttttagaaagtcgcattagctct
                ***************************** ******************************

atp1_affinis    ttttatagtcattttcaagtttctgagattggtcgtgtggtctcagttggcgatggtatt
atp1_curtisiae  ttttatagtcattttcaagtttctgagattggtcgtgtggtctcagttggcgatggtatt
atp1_quitensis  ttttatagtcattttcaagtttctgagattggtcgtgtggtctcagttggcgatggtatt
atp1_muscoides  ttttatagtcattttcaagtttctgagattggtcgtgtggtctcagttggcgatggtatt
atp1_apetalus   ttttatagtcattttcaagtttctgagattggtcgtgtggtctcagttggcgatggtatt
atp1_nivicola   ttttatagtcattttcaagtttctgagattggtcgtgtggtctcagttggcgatggtatt
atp1_pulvinatus ttttatagtcattttcaagtttctgagattggtcgtgtggtctcagttggcgatggtatt
atp1_lyco       ttttatagtcattttcaagtttcggagattggtcgtgtggtctcagttggcgatggtatt
                *********************** ************************************

atp1_affinis    tcgcgtgtttatggtttgaacgagattcaagctggtgaaatggttgaatttgctagcggt
atp1_curtisiae  tcgcgtgtttatggtttgaacgagattcaagctggtgaaatggttgaatttgctagcggt
atp1_quitensis  tcgcgtgtttatggtttgaacgagattcaagctggtgaaatggttgaatttgctagcggt
atp1_muscoides  tcgcgtgtttatggtttgaacgagattcaagctggtgaaatggttgaatttgctagcggt
atp1_apetalus   tcgcgtgtttatggtttgaacgagattcaagctggtgaaatggttgaatttgctagcggt
atp1_nivicola   tcgcgtgtttatggtttgaacgagattcaagctggtgaaatggttgaatttgctagcggt
atp1_pulvinatus tcgcgtgtttatggtttgaacgagattcaagctggtgaaatggttgaatttgctagcggt
atp1_lyco       tcgcgtgtttatggtttgaacgagattcaagctggtgaaatggttgaatttgctagcggt
                ************************************************************

atp1_affinis    gttaaagggatagcgttaaatcttgagaatgagagtgttggtattgttgtgtttggtagt
atp1_curtisiae  gttaaagggatagcgttaaatcttgagaatgagagtgttggtattgttgtgtttggtagt
atp1_quitensis  gttaaagggatagcgttaaatcttgagaatgagagtgttggtattgttgtgtttggtagt
atp1_muscoides  gttaaagggatagcgttaaatcttgagaatgagagtgttggtattgttgtgtttggtagt
atp1_apetalus   gttaaagggatagcgttaaatcttgagaatgagagtgttggtattgttgtgtttggtagt
atp1_nivicola   gttaaagggatagcgttaaatcttgagaatgagagtgttggtattgttgtgtttggtagt
atp1_pulvinatus gttaaagggatagcgttaaatcttgagaatgagagtgttggtattgttgtgtttggtagt
atp1_lyco       gttaaagggatagcgttaaatcttgagaatgagagcgttggtattgttgtgtttggtagt
                ***********************************.************************

atp1_affinis    gatactgctattaaggagggtgatcttgtgaagcgtactggttcgattgtggatgttcct
atp1_curtisiae  gatactgctattaaggagggtgatcttgtgaagcgtactggttcgattgtggatgttcct
atp1_quitensis  gatactgctattaaggagggtgatcttgtgaagcgtactggttcgattgtggatgttcct
atp1_muscoides  gatactgctattaaggagggtgatcttgtgaagcgtactggttcgattgtggatgttcct
atp1_apetalus   gatactgctattaaggagggtgatcttgtgaagcgtactggttcgattgtggatgttcct
atp1_nivicola   gatactgctattaaggagggtgatcttgtgaagcgtactggttcgattgtggatgttcct
atp1_pulvinatus gatactgctattaaggagggtgatcttgtgaagcgtactggttcgattgtggatgttcct
atp1_lyco       gatactgctattaaggagggtgatcttgtgaagcgtactggttcgattgtggatgttcct
                ************************************************************

atp1_affinis    tctggcccctctcttttgggtcgtgtggtggacgcgttgggtgttcctattgatggcggt
atp1_curtisiae  tctggcccctctcttttgggtcgtgtggtggacgcgttgggtgttcctattgatggcggt
atp1_quitensis  tctggcccctctcttttgggtcgtgtggtggacgcgttgggtgttcctattgatggcggt
atp1_muscoides  tctggcccctctcttttgggtcgtgtggtggacgcgttgggtgttcctattgatggcggt
atp1_apetalus   tctggcccctctcttttgggtcgtgtggtggacgcgttgggtgttcctattgatggcggt
atp1_nivicola   tctggcccctctcttttgggtcgtgtggtggacgcgttgggtgttcctattgatggcggt
atp1_pulvinatus tctggcccctctcttttgggtcgtgtggtggacgcgttgggtgttcctattgatggcggt
atp1_lyco       tctggcccctctcttttgggtcgtgtggtggacgcgttgggtgttcctattgatggcggt
                ************************************************************

atp1_affinis    ggttctcttggttctcccgctcgtcgtcgtgtcgaagtgaaggctcctggtattattgaa
atp1_curtisiae  ggttctcttggttctcccgctcgtcgtcgtgtcgaagtgaaggctcctggtattattgaa
atp1_quitensis  ggttctcttggttctcccgctcgtcgtcgtgtcgaagtgaaggctcctggtattattgaa
atp1_muscoides  ggttctcttggttctcccgctcgtcgtcgtgtcgaagtgaaggctcctggtattattgaa
atp1_apetalus   ggttctcttggttctcccgctcgtcgtcgtgtcgaagtgaaggctcctggtattattgaa
atp1_nivicola   ggttctcttggttctcccgctcgtcgtcgtgtcgaagtgaaggctcctggtattattgaa
atp1_pulvinatus ggttctcttggttctcccgctcgtcgtcgtgtcgaagtgaaggctcctggtattattgaa
atp1_lyco       ggttctcttggttctcccgctcgtcgtcgtgtcgaagtgaaggctcctggtattattgaa
                ************************************************************

atp1_affinis    cgtcaatctgtgcacgagcctatgcaaactgggttaaaggccgtggatagcctggttcct
atp1_curtisiae  cgtcaatctgtgcacgagcctatgcaaactgggttaaaggccgtggatagcctggttcct
atp1_quitensis  cgtcaatctgtgcacgagcctatgcaaactgggttaaaggccgtggatagcctggttcct
atp1_muscoides  cgtcaatctgtgcacgagcctatgcaaactgggttaaaggccgtggatagcctggttcct
atp1_apetalus   cgtcaatctgtgcacgagcctatgcaaactgggttaaaggccgtggatagcctggttcct
atp1_nivicola   cgtcaatctgtgcacgagcctatgcaaactgggttaaaggccgtggatagcctggttcct
atp1_pulvinatus cgtcaatctgtgcacgagcctatgcaaactgggttaaaggccgtggatagcctggttcct
atp1_lyco       cgtcaatctgtgcacgagcctatgcaaactggtttaaaggccgtggatagccttgttcct
                ******************************** ******************** ******

atp1_affinis    atcggtcgtggtcaacgtgaactgataatcggtgaccgtcaaactggaaaaactgcgatt
atp1_curtisiae  atcggtcgtggtcaacgtgaactgataatcggtgaccgtcaaactggtaaaactgcgatt
atp1_quitensis  atcggtcgtggtcaacgtgaactgataatcggtgaccgtcaaactggtaaaactgcgatt
atp1_muscoides  atcggtcgtggtcaacgtgaactgataatcggtgaccgtcaaactggtaaaactgcgatt
atp1_apetalus   atcggtcgtggtcaacgtgaactgataatcggtgaccgtcaaactggtaaaactgcgatt
atp1_nivicola   atcggtcgtggtcaacgtgaactgataatcggtgaccgtcaaactggtaaaactgcgatt
atp1_pulvinatus atcggtcgtggtcaacgtgaactgataatcggtgaccgtcaaactggtaaaactgcgatt
atp1_lyco       atcggtcgtggtcaacgtgaactgataatcggtgaccgtcaaactggtaaaactgcgatt
                *********************************************** ************

atp1_affinis    gctatcgatacgatcttaaaccaaaaagaattgaactctcgtgcgggttctgatagtgag
atp1_curtisiae  gctatcgatacgatcttaaaccaaaaagaattgaactctcgtgcgggttctgatagtgag
atp1_quitensis  gctatcgatacgatcttaaaccaaaaagaattgaactctcgtgcgggttctgatagtgag
atp1_muscoides  gctatcgatacgatcttaaaccaaaaagaattgaactctcgtgcgggttctgatagtgag
atp1_apetalus   gctatcgatacgatcttaaaccaaaaagaattgaactctcgtgcgggttctgatagtgag
atp1_nivicola   gctatcgatacgatcttaaaccaaaaagaattgaactctcgtgcgggttctgatagtgag
atp1_pulvinatus gctatcgatacgatcttaaaccaaaaagaattgaactctcgtgcgggttctgatagtgag
atp1_lyco       gctatcgatacgatcttaaaccaaaaagaattgaactctcgtgcgggttctgatagtgag
                ************************************************************

atp1_affinis    agattgtattgtgtttatgtggcgattggtcagaagcgttcaactgtggcgcaattagtg
atp1_curtisiae  agattgtattgtgtttatgtggcgattggtcagaagcgttcaactgtggcgcaattagtg
atp1_quitensis  agattgtattgtgtttatgtggcgattggtcagaagcgttcaactgtggcgcaattagtg
atp1_muscoides  agattgtattgtgtttatgtggcgattggtcagaagcgttcaactgtggcgcaattagtg
atp1_apetalus   agattgtattgtgtttatgtggcgattggtcagaagcgttcaactgtggcgcaattagtg
atp1_nivicola   agattgtattgtgtttatgtggcgattggtcagaagcgttcaactgtggcgcaattagtg
atp1_pulvinatus agattgtattgtgtttatgtggcgattggtcagaagcgttcaactgtggcgcaattagtg
atp1_lyco       agattgtattgtgtttatgtggcgattggtcagaagcgttcaactgtggcgcaattagtt
                *********************************************************** 

atp1_affinis    caaattctttctgaagggaatgctatgtcgtattcgattcttgtggccgccactgcttcg
atp1_curtisiae  caaattctttctgaagggaatgctatgtcgtattcgattcttgtggccgccactgcttcg
atp1_quitensis  caaattctttctgaagggaatgctatgtcgtattcgattcttgtggccgccactgcttcg
atp1_muscoides  caaattctttctgaagggaatgctatgtcgtattcgattcttgtggccgccactgcttcg
atp1_apetalus   caaattctttctgaagggaatgctatgtcgtattcgattcttgtggccgccactgcttcg
atp1_nivicola   caaattctttctgaagggaatgctatgtcgtattcgattcttgtggccgccactgcttcg
atp1_pulvinatus caaattctttctgaagggaatgctatgtcgtattcgattcttgtggccgccactgcttcg
atp1_lyco       caaattctttctgaagggaatgctatgtcgtattcgattcttgtggccgcgactgcttct
                ************************************************** ******** 

atp1_affinis    gatccggctcctctgcaatttcttgcgccttattctggctgtgctatgggcgaatatttc
atp1_curtisiae  gatccggctcctctgcaatttcttgcgccttattctggctgtgctatgggcgaatatttc
atp1_quitensis  gatccggctcctctgcaatttcttgcgccttattctggctgtgctatgggcgaatatttc
atp1_muscoides  gatccggctcctctgcaatttcttgcgccttattctggctgtgctatgggcgaatatttc
atp1_apetalus   gatccggctcctctgcaatttcttgcgccttattctggctgtgctatgggcgaatatttc
atp1_nivicola   gatccggctcctctgcaatttcttgcgccttattctggctgtgctatgggcgaatatttc
atp1_pulvinatus gatccggctcctctgcaatttcttgcgccttattctggctgtgctatgggcgaatatttc
atp1_lyco       gatccggctcctcttcaatttattgcgccttattctggctgtgctatgggcgaatatttc
                ************** ****** **************************************

atp1_affinis    ctcgataatgggatgcacgccttaatcatctatgatgatcttagtaaacaagcggtggca
atp1_curtisiae  ctcgataatgggatgcacgccttaatcatctatgatgatcttagtaaacaagcggtggca
atp1_quitensis  ctcgataatgggatgcacgccttaatcatctatgatgatcttagtaaacaagcggtggca
atp1_muscoides  ctcgataatgggatgcacgccttaatcatctatgatgatcttagtaaacaagcggtggca
atp1_apetalus   ctcgataatgggatgcacgccttaatcatctatgatgatcttagtaaacaagcggtggca
atp1_nivicola   ctcgataatgggatgcacgccttaatcatctatgatgatcttagtaaacaagcggtggca
atp1_pulvinatus ctcgataatgggatgcacgccttaatcatctatgatgatcttagtaaacaagcggtggca
atp1_lyco       ctcgataatgggatgcacgcgttaatcgtctatgatgatcttagtaaacaagcggtggca
                ******************** ******.********************************

atp1_affinis    tatcggcaaatgtcattattgttacgccgccccccaggccgtgaggctttccccggcgac
atp1_curtisiae  tatcggcaaatgtcattattgttacgccgccccccaggccgtgaggctttccccggcgac
atp1_quitensis  tatcggcaaatgtcattattgttacgccgccccccaggccgtgaggctttccccggcgac
atp1_muscoides  tatcggcaaatgtcattattgttacgccgccccccaggccgtgaggctttccccggcgac
atp1_apetalus   tatcggcaaatgtcattattgttacgccgccccccaggccgtgaggctttccccggcgac
atp1_nivicola   tatcggcaaatgtcattattgttacgccgccccccaggccgtgaggctttccccggcgac
atp1_pulvinatus tatcggcaaatgtcattattgttacgccgccccccaggccgtgaggctttccccggcgac
atp1_lyco       tatcgtcaaatgtcattattgttacgccgccccccaggccgtgaggctttccccggcgac
                ***** ******************************************************

atp1_affinis    gttttctatttacattctcgtctattagaaagagccgcgaaacggtcggaacagacaggt
atp1_curtisiae  gttttctatttacattctcgtctattagaaagagccgcgaaacggtcggaacagacaggt
atp1_quitensis  gttttctatttacattctcgtctattagaaagagccgcgaaacggtcggaacagacaggt
atp1_muscoides  gttttctatttacattctcgtctattagaaagagccgcgaaacggtcggaacagacaggt
atp1_apetalus   gttttctatttacattctcgtctattagaaagagccgcgaaacggtcggaacagacaggt
atp1_nivicola   gttttctatttacattctcgtctattagaaagagccgcgaaacggtcggaacagacaggt
atp1_pulvinatus gttttctatttacattctcgtctattagaaagagccgcgaaacggtcggaacagacaggt
atp1_lyco       gttttctatttacattctcgtctgttagaaagagcggctaaacggtcggaacagacaggt
                ***********************.*********** ** *********************

atp1_affinis    ggcggaagcttgaccgccttaccagtcattgaaacacaagccggcgacgtttccgcctat
atp1_curtisiae  ggcggaagcttgaccgccttaccagtcattgaaacacaagccggcgacgtttccgcctat
atp1_quitensis  ggcggaagcttgaccgccttaccagtcattgaaacacaagccggcgacgtttccgcctat
atp1_muscoides  ggcggaagcttgaccgccttaccagtcattgaaacacaagccggcgacgtttccgcctat
atp1_apetalus   ggcggaagcttgaccgccttaccagtcattgaaacacaagccggcgacgtttccgcctat
atp1_nivicola   ggcggaagcttgaccgccttaccagtcattgaaacacaagccggcgacgtttccgcctat
atp1_pulvinatus ggcggaagcttgaccgccttaccagtcattgaaacacaagccggcgacgtttccgcctat
atp1_lyco       ggcggaagcttgaccgcgttaccagtcattgaaacacaagcgggcgacgtttctgcctat
                ***************** *********************** ***********.******

atp1_affinis    attccaaccaatgtcatctccattactgatggacaaatctgtttggaaacagaactcttt
atp1_curtisiae  attccaaccaatgtcatctccattactgatggacaaatctgtttggaaacagaactcttt
atp1_quitensis  attccaaccaatgtcatctccattactgatggacaaatctgtttggaaacagaactcttt
atp1_muscoides  attccaaccaatgtcatctccattactgatggacaaatctgtttggaaacagaactcttt
atp1_apetalus   attccaaccaatgtcatctccattactgatggacaaatctgtttggaaacagaactcttt
atp1_nivicola   attccaaccaatgtcatctccattactgatggacaaatctgtttggaaacagaactcttt
atp1_pulvinatus attccaaccaatgtcatctccattactgatggacaaatctgtttggaaacagaactcttt
atp1_lyco       attccaacgaatgtgatctcgattactgatggacaaatctgtttggaaacagaacttttt
                ******** ***** ***** ***********************************.***

atp1_affinis    tatagaggaattagacccgctattaacgtaggattatccgtcagtcgcgtagggtccgcc
atp1_curtisiae  tatagaggaattagacccgctattaacgtaggattatccgtcagtcgcgtagggtccgcc
atp1_quitensis  tatagaggaattagacccgctattaacgtaggattatccgtcagtcgcgtagggtccgcc
atp1_muscoides  tatagaggaattagacccgctattaacgtaggattatccgtcagtcgcgtagggtccgcc
atp1_apetalus   tatagaggaattagacccgctattaacgtaggattatccgtcagtcgcgtagggtccgcc
atp1_nivicola   tatagaggaattagacccgctattaacgtaggattatccgtcagtcgcgtagggtccgcc
atp1_pulvinatus tatagaggaattagacccgctattaacgtaggattatccgtcagtcgcgtagggtccgcc
atp1_lyco       tatcgcggaattcgacccgctattaacgtaggcttatccgtcagtcgcgtaggttccgcc
                *** * ****** ******************* ******************** ******

atp1_affinis    gctcagttgaaagttatgaaacaagtctgcggaagtctcaaactagaattggcacaatat
atp1_curtisiae  gctcagttgaaagttatgaaacaagtctgcggaagtctcaaactagaattggcacaatat
atp1_quitensis  gctcagttgaaagttatgaaacaagtctgcggaagtctcaaactagaattggcacaatat
atp1_muscoides  gctcagttgaaagttatgaaacaagtctgcggaagtctcaaactagaattggcacaatat
atp1_apetalus   gctcagttgaaagttatgaaacaagtctgcggaagtctcaaactagaattggcacaatat
atp1_nivicola   gctcagttgaaagttatgaaacaagtctgcggaagtctcaaactagaattggcacaatat
atp1_pulvinatus gctcagttgaaagttatgaaacaagtctgcggaagtctcaaactagaattggcacaatat
atp1_lyco       gctcagttgaaagttatgaaacaagtctgcggtagtctgaaactggaattggcacaatat
                ******************************** ***** *****.***************

atp1_affinis    agagaagttgccgccttttcacaatttggatcagaccttgatgctgccactcaggcatta
atp1_curtisiae  agagaagttgccgccttttcacaatttggatcagaccttgatgctgccactcaggcatta
atp1_quitensis  agagaagttgccgccttttcacaatttggatcagaccttgatgctgccactcaggcatta
atp1_muscoides  agagaagttgccgccttttcacaatttggatcagaccttgatgctgccactcaggcatta
atp1_apetalus   agagaagttgccgccttttcacaatttggatcagaccttgatgctgccactcaggcatta
atp1_nivicola   agagaagttgccgccttttcacaatttggatcagaccttgatgctgccactcaggcatta
atp1_pulvinatus agagaagttgccgccttttcacaatttggatcagaccttgatgctgccactcaggcatta
atp1_lyco       agagaagttgccgccttttcgcaatttggttcagaccttgatgctgcgactcaggcatta
                ********************.******** ***************** ************

atp1_affinis    ctaaatagaggcgcaaggctaacagaagtaccgaaacaatcacaatatgcaccactagaa
atp1_curtisiae  ctaaatagaggcgcaaggctaacagaagtaccgaaacaatcacaatatgcaccactagaa
atp1_quitensis  ctaaatagaggcgcaaggctaacagaagtaccgaaacaatcacaatatgcaccactagaa
atp1_muscoides  ctaaatagaggcgcaaggctaacagaagtaccgaaacaatcacaatatgcaccactagaa
atp1_apetalus   ctaaatagaggcgcaaggctaacagaagtaccgaaacaatcacaatatgcaccactagaa
atp1_nivicola   ctaaatagaggcgcaaggctaacagaagtaccgaaacaatcacaatatgcaccactagaa
atp1_pulvinatus ctaaatagaggcgcaaggctaacagaagtaccgaaacaatcacaatatgcaccactagaa
atp1_lyco       ctaaatagaggtgcaaggctaacagaagtcccgaaacaatcacaatatgcaccactcgaa
                ***********.***************** ************************** ***

atp1_affinis    attgaaaaagaaattctagtcatttacgcagcagtcaatggattctgtgatagaatgcca
atp1_curtisiae  attgaaaaagaaattctagtcatttacgcagcagtcaatggattctgtgatagaatgcca
atp1_quitensis  attgaaaaagaaattctagtcatttacgcagcagtcaatggattctgtgatagaatgcca
atp1_muscoides  attgaaaaagaaattctagtcatttacgcagcagtcaatggattctgtgatagaatgcca
atp1_apetalus   attgaaaaagaaattctagtcatttacgcagcagtcaatggattctgtgatagaatgcca
atp1_nivicola   attgaaaaagaaattctagtcatttacgcagcagtcaatggattctgtgatagaatgcca
atp1_pulvinatus attgaaaaagaaattctagtcatttacgcagcagtcaatggattctgtgatagaatgcca
atp1_lyco       attgaaaaagaaattctagtcatttacgcagcagtcaatggattctgtgatcgaatgcca
                *************************************************** ********

atp1_affinis    ctagagaaaatggcacaatatgagagaaccattccaaatagtgtcaagccagaactctta
atp1_curtisiae  ctagagaaaatggcacaatatgagagaaccattccaaatagtgtcaagccagaactctta
atp1_quitensis  ctagagaaaatggcacaatatgagagaaccattccaaatagtgtcaagccagaactctta
atp1_muscoides  ctagagaaaatggcacaatatgagagaaccattccaaatagtgtcaagccagaactctta
atp1_apetalus   ctagataaaatagcacaatatgagagaaccattccaaatagtgtcaagccagaactctta
atp1_nivicola   ctagataaaatagcacaatatgagagaaccattccaaatagtgtcaagccagaactctta
atp1_pulvinatus ctagataaaatagcacaatatgagagaaccattccaaatagtgtcaagccagaactctta
atp1_lyco       ctagagaaaatagcccaatatgagagaaccattccaaatagtgtcaagccagaactctta
                ***** *****.** *********************************************

atp1_affinis    caatccctaaagagcggattgaccaacgaaatcaaaaacgaactgaattcattcttaact
atp1_curtisiae  caatccctaaagagcggattgaccaacgaaatcaaaaacgaactgaattcattcttaact
atp1_quitensis  caatccctaaagagcggattgaccaacgaaatcaaaaacgaactgaattcattcttaact
atp1_muscoides  caatccctaaagagcggattgaccaacgaaatcaaaaacgaacttaattcattcttaact
atp1_apetalus   aaatccctaaagagcggattgaccaacgaaatcaaaaacgaacttaattcattcttaact
atp1_nivicola   aaatccctaaagagcggattgaccaacgaaatcaaaaacgaactgaattcattcttaact
atp1_pulvinatus aaatccctaaagagcggattgaccaacgaaatcaaaaacgaactgaattcattcttaact
atp1_lyco       caatccctaaagagcggattgacgaacgaaatcaaaaacgaactgaattcattcttaact
                 ********************** ******************** ***************

atp1_affinis    gaatgcgccttaaattaccgaacctaa
atp1_curtisiae  gaatgcgccttaaattaccgaacctaa
atp1_quitensis  gaatgcgccttaaattaccgaacctaa
atp1_muscoides  gaatgcgccttaaatttccgaacctaa
atp1_apetalus   gaatgcgccttaaattaccgaacctaa
atp1_nivicola   gaatgcgccttaaattaccgaacctaa
atp1_pulvinatus gaatgcgccttaaattaccgaacctaa
atp1_lyco       gaatgcgccttaaattaccgaacctaa
                **************** **********
-------------------------------------------------------------------------------------------------
CLUSTAL format alignment by MAFFT (v7.505)


atp4_affinis    atgttttttaatgacaccagaatgaaggccaataccatcctcctaattgctttactaacc
atp4_apetalus   atgttttttaatgacaccagaatgaaggccaataccatcctcctaattgctttactaacc
atp4_curtisiae  atgttttttaatgacaccagaatgaaggccaataccatcctcctaattgctttactaacc
atp4_muscoides  atgttttttaatgacaccagaatgaaggccaataccatcctcctaattgctttactaacc
atp4_nivicola   atgttttttaatgacaccagaatgaaggccaataccatcctcctaattgctttactaacc
atp4_pulvinatus atgttttttaatgacaccagaatgaaggccaataccatcctcctaattgctttactaacc
atp4_lycopodioi atgttttttaatgacaccagaatgaaggccaataccatcctcctaattgctttactaacc
atp4_quitensis  atgtttttttttgacaccagaatgaaggccaataccatcctcctaattgctttactaacc
                *********  *************************************************

atp4_affinis    ttcagtacatccagttcgaagaaaatctctatctataatgaagaagtaatagtagctctt
atp4_apetalus   ttcagtacatccagttcgaagaaaatctctatctataatgaagaagtaatagtagctctt
atp4_curtisiae  ttcagtacatccagttcgaagaaaatctctatctataatgaagaagtaatagtagctctt
atp4_muscoides  ttcagtacatccagttcgaagaaaatctctatctataatgaagaagtaatagtagctctt
atp4_nivicola   ttcagtacatccagttcgaagaaaatctctatctataatgaagaagtaatagtagctctt
atp4_pulvinatus ttcagtacatccagttcgaagaaaatctctatctataatgaagaagtaatagtagctctt
atp4_lycopodioi ttcagtacatccagttcgaagaaaatctctatctataatgaagaagtaatagtagctctt
atp4_quitensis  ttcagtacatccagttcgaagaaaatctctatctataatgaagaagtaatagtagctctt
                ************************************************************

atp4_affinis    tgttttttaggctttatcatattcagttggaagagttttggccagactttcaaagaaact
atp4_apetalus   tgttttttaggctttatcatattcagttggaagagttttggccagactttcaaagaaact
atp4_curtisiae  tgttttttaggctttatcatattcagttggaagagttttggccagactttcaaagaaact
atp4_muscoides  tgttttttaggctttatcatattcagttggaagagttttggccagactttcaaagaaact
atp4_nivicola   tgttttttaggctttatcatattcagttggaagagttttggccagactttcaaagaaact
atp4_pulvinatus tgttttttaggctttatcatattcagttggaagagttttggccagactttcaaagaaact
atp4_lycopodioi tgttttttaggctttatcatattcagttggaagagttttggccagactttcaaagaaact
atp4_quitensis  tgttttttaggctttatcatattcagttggaagagttttggccagactttcaaagaaact
                ************************************************************

atp4_affinis    ctagacgagagaatcaaggctattcaggaagaatcgcagaaatttctcaatcctaacgaa
atp4_apetalus   ctagacgagagaatcaaggctattcaggaagaatcgcagaaatttctcaatcctaacgaa
atp4_curtisiae  ctagacgagagaatcaaggctattcaggaagaatcgcagaaatttctcaatcctaacgaa
atp4_muscoides  ctagacgagagaatcaaggctattcaggaagaatcgcagaaatttctcaatcctaacgaa
atp4_nivicola   ctagacgagagaatcaaggctattcaggaagaatcgcagaaatttctcaatcctaacgaa
atp4_pulvinatus ctagacgagagaatcaaggctattcaggaagaatcgcagaaatttctcaatcctaacgaa
atp4_lycopodioi ctagacgagagaatcaaggctattcaggaagaatcgcagaaatttctcaatcctaacgaa
atp4_quitensis  ctagacgagagaatcaaggctattcaggaagaatcgcagaaatttctcaatcctaacgaa
                ************************************************************

atp4_affinis    gtacttccgaacgaaaaaaatgaaaaacaaagattacttagaatcagcttgaaaatttgt
atp4_apetalus   gtacttccgaacgaaaaaaatgaaaaacaaagattacttagaatcagcttgaaaatttgt
atp4_curtisiae  gtacttccgaacgaaaaaaatgaaaaacaaagattacttagaatcagcttgaaaatttgt
atp4_muscoides  gtacttccgaacgaaaaaaatgaaaaacaaagattacttagaatcagcttgaaaatttgt
atp4_nivicola   gtacttccgaacgaaaaaaatgaaaaacaaagattacttagaatcagcttgaaaatttgt
atp4_pulvinatus gtacttccgaacgaaaaaaatgaaaaacaaagattacttagaatcagcttgaaaatttgt
atp4_lycopodioi gtacttccgaacgaaaaaaatgaaaaacaaagattacttagaatcagcttgaaaatttgt
atp4_quitensis  gtacttccgaacgaaaaaaatgaaaaacaaagattacttagaatcagcttgaaaatttgt
                ************************************************************

atp4_affinis    gcaaccgtagtcaaatcattaccaatcgcacgctgtacgcctaagtgtgaaaagacagtg
atp4_apetalus   gcaaccgtagtcaaatcattaccaatcgcacgctgtacgcctaagtgtgaaaagacagtg
atp4_curtisiae  gcaaccgtagtcaaatcattaccaatcgcacgctgtacgcctaagtgtgaaaagacagtg
atp4_muscoides  gcaaccgtagtcaaatcattaccaatcgcacgctgtacgcctaagtgtgaaaagacagtg
atp4_nivicola   gcaaccgtagtcaaatcattaccaatcgcacgctgtacgcctaagtgtgaaaagacagtg
atp4_pulvinatus gcaaccgtagtcaaatcattaccaatcgcacgctgtacgcctaagtgtgaaaagacagtg
atp4_lycopodioi gcaaccgtagtcaaatcattaccaatcgcacgctgtacgcctaagtgtgaaaagacagtg
atp4_quitensis  gcaaccgtagtcaaatcattaccaatcgcacgctgtacgcctaagtgtgaaaagacagtg
                ************************************************************

atp4_affinis    aaagctttagtatgtcgaaacctaaatcttaagtcagcaacactgaaaaatgccatagct
atp4_apetalus   aaagctttagtatgtcgaaacctaaatcttaagtcagcaacactgaaaaatgccatagct
atp4_curtisiae  aaagctttagtatgtcgaaacctaaatcttaagtcagcaacactgaaaaatgccatagct
atp4_muscoides  aaagctttagtatgtcgaaacctaaatcttaagtcagcaacactgaaaaatgccatagct
atp4_nivicola   aaagctttagtatgtcgaaacctaaatcttaagtcagcaacactgaaaaatgccatagct
atp4_pulvinatus aaagctttagtatgtcgaaacctaaatcttaagtcagcaacactgaaaaatgccatagct
atp4_lycopodioi aaagctttagtatgtcgaaacctaaatcttaagtcagcaacactgaaaaatgccatcgct
atp4_quitensis  aaagctttagtatgtcgaaacctaaatcttaagtcagcaacactgaaaaatgccatagct
                ******************************************************** ***

atp4_affinis    tcccgcggaaaccggctccagaacgctctagtcaatggctttaatatatcagtcagtcaa
atp4_apetalus   tcccgcggaaaccggctccagaacgctctagtcaatggctttaatatatcagtcagtcaa
atp4_curtisiae  tcccgcggaaaccggctccagaacgctctagtcaatggctttaatatatcagtcagtcaa
atp4_muscoides  tcccgcggaaaccggctccagaacgctctagtcaatggctttaatatatcagtcagtcaa
atp4_nivicola   tcccgcggaaaccggctccagaacgctctagtcaatggctttaatatatcagtcagtcaa
atp4_pulvinatus tcccgcggaaaccggctccagaacgctctagtcaatggctttaatatatcagtcagtcaa
atp4_lycopodioi tcccgcggaaaccggctccagaacgctctagtcaatggctttaatatatcagtcagtcaa
atp4_quitensis  tcccgcggaaaccggctccagaacgctctagtcaatggctttaatatatcagtcagtcaa
                ************************************************************

atp4_affinis    agatttgtaccaggatcgaacgtgaaaacttctatacttggactcattcgagaaggcttg
atp4_apetalus   agatttgtaccaggatcgaacgtgaaaacttctatacttggactcattcgagaaggcttg
atp4_curtisiae  agatttgtaccaggatcgaacgtgaaaacttctatacttggactcattcgagaaggcttg
atp4_muscoides  agatttgtaccaggatcgaacgtgaaaacttctatacttggactcattcgagaaggcttg
atp4_nivicola   agatttgtaccaggatcgaacgtgaaaacttctatacttggactcattcgagaaggcttg
atp4_pulvinatus agatttgtaccaggatcgaacgtgaaaacttctatacttggactcattcgagaaggcttg
atp4_lycopodioi agatttgtaccaggatcgaacgtgaaaacttctatacttggactcattcgagaaggcttg
atp4_quitensis  agatttgtaccaggatcgaacgtgaaaacttctatacttggactcattcgagaaggcttg
                ************************************************************

atp4_affinis    gacgtcttaagaatagggcgcgtaggagaaaaaattcagaaaaaacaatag
atp4_apetalus   gacgtcttaagaatagggcgcgtaggagaaaaaattcagaaaaaacaatag
atp4_curtisiae  gacgtcttaagaatagggcgcgtaggagaaaaaattcagaaaaaacaatag
atp4_muscoides  gacgtcttaagaatagggcgcgtaggagaaaaaattcagaaaaaacaatag
atp4_nivicola   gacgtcttaagaatagggcgcgtaggagaaaaaattcagaaaaaacaatag
atp4_pulvinatus gacgtcttaagaatagggcgcgtaggagaaaaaattcagaaaaaacaatag
atp4_lycopodioi gacgtcttaagaatagggcgcgtaggagaaaaaattcagaaaaaacaatag
atp4_quitensis  gacgtcttaagaatagggcgcgtaggagaaaaaattcagaaaaaacaatag
                ***************************************************

-------------------------------------------------------------------------------------------------
CLUSTAL format alignment by MAFFT (v7.505)


atp6_affinis    atgaacaattttgaattatggaaaccctttagtccaaactttatcgaggcgtttcaaaca
atp6_apetalus   atgaacaattttgaattatggaaaccctttagtccaaactttatcgaggcgtttcaaaca
atp6_muscoides  atgaacaattttgaattatggaaaccctttagtccaaactttatcgaggcgtttcaaaca
atp6_pulvinatus atgaacaattttgaattatggaaaccctttagtccaaactttatcgaggcgtttcaaaca
atp6_quitensis  atgaacaattttgaattatggaaaccctttagtccaaactttatcgaggcgtttcaaaca
atp6_curtisiae  atgaacaattttgaattatggaaaccctttagtccaaactttatcgaggcgtttcaaaca
atp6_nivicola   atgaacaattttgaattatggaaaccctttagtccaaactttatcgaggcgtttcaaaca
atp6_lycopodioi atgaacaattttgaattatggaaaccctttagtccaaactttatcgaggcgtttcaaaca
                ************************************************************

atp6_affinis    aaacctcctatgacggcatccccccttgaccaattttccattttcccattgattcctatt
atp6_apetalus   aaacctcctatgacggcatccccccttgaccaattttccattttcccattgattcctatt
atp6_muscoides  aaacctcctatgacggcatccccccttgaccaattttccattttcccattgattcctatt
atp6_pulvinatus aaacctcctatgacggcatccccccttgaccaattttccattttcccattgattcctatt
atp6_quitensis  aaacctcctatgacggcatccccccttgaccaattttccattttcccattgattcctatt
atp6_curtisiae  aaacctcctatgacggcatccccccttgaccaatttgccattttcccattgattcctatt
atp6_nivicola   aaacctcctatgacggcatccccccttgaccaattttccattttcccattgattcctatt
atp6_lycopodioi aaacctcctatgacggcatccccccttgaccaattttccattttcccattgattcctatt
                ************************************ ***********************

atp6_affinis    aaagtagggaacttatatttatcattcacaaatccttctttgtttatgctgctaactctt
atp6_apetalus   aaagtagggaacttatatttatcattcacaaatccttctttgtttatgctgctaactctt
atp6_muscoides  aaagtagggaacttatatttatcattcacaaatccttctttgtttatgctgctaactctt
atp6_pulvinatus aaagtagggaacttatatttatcattcacaaatccttctttgtttatgctgctaactctt
atp6_quitensis  aaagtagggaacttatatttatcattcacaaatccttctttgtttatgctgctaactctt
atp6_curtisiae  aaagtagggaacttatatttatcattcacaaatccttctttgtttatgctgctaactctt
atp6_nivicola   aaagtagggaacttatatttatcattcacaaatccttctttgtttatgctgctaactctt
atp6_lycopodioi aaagtagggaacttatatttatcattcacaaatccttctttgtttatgctgctaactctt
                ************************************************************

atp6_affinis    agtttagtcctacttcttctgcattttgtgactaacaagggaggaggaaacttagtacca
atp6_apetalus   agtttagtcctacttcttctgcattttgtgactaacaagggaggaggaaacttagtacca
atp6_muscoides  agtttagtcctacttcttctgcattttgtgactaacaagggaggaggaaacttagtacca
atp6_pulvinatus agtttagtcctacttcttctgcattttgtgactaacaagggaggaggaaacttagtacca
atp6_quitensis  agtttagtcctacttcttctgcattttgtgactaacaagggaggaggaaacttagtacca
atp6_curtisiae  agtttagtcctacttcttctgcattttgtgactaacaagggaggaggaaacttagtacca
atp6_nivicola   agtttagtcctacttcttctgcattttgtgactaacaagggaggaggaaacttagtacca
atp6_lycopodioi agtttagtcctacttcttctgcattttgtgactaacaagggaggaggaaacttagtacca
                ************************************************************

atp6_affinis    aatgtttggcaatcgatgatcgagcttctttatgatttcgtgctgaatctggtaaacgaa
atp6_apetalus   aatgtttggcaatcgatgatcgagcttctttatgatttcgtgctgaatctggtaaacgaa
atp6_muscoides  aatgtttggcaatcgatgatcgagcttctttatgatttcgtgctgaatctggtaaacgaa
atp6_pulvinatus aatgtttggcaatcgatgatcgagcttctttatgatttcgtgctgaatctggtaaacgaa
atp6_quitensis  aatgtttggcaatcgatgatcgagcttctttatgatttcgtgctgaatctggtaaacgaa
atp6_curtisiae  aatgtttggcaatcgatgatcgagcttctttatgatttcgtgctgaatctggtaaacgaa
atp6_nivicola   aatgtttggcaatcgatgatcgagcttatttatgatttcgtgctgaatctggtaaacgaa
atp6_lycopodioi aatgtttggcaatcgatgatcgagcttctttatgatttcgtgctgaatctggtaaacgaa
                *************************** ********************************

atp6_affinis    caaatcggtggtctttccggaaatgttaaacaaaagtttttcccttgcattttggtcact
atp6_apetalus   caaatcggtggtctttccggaaatgttaaacaaaagtttttcccttgcattttggtcact
atp6_muscoides  caaatcggtggtctttccggaaatgttaaacaaaagtttttcccttgcattttggtcact
atp6_pulvinatus caaatcggtggtctttccggaaatgttaaacaaaagtttttcccttgcattttggtcact
atp6_quitensis  caaatcggtggtctttccggaaatgttaaacaaaagtttttcccttgcattttggtcact
atp6_curtisiae  caaatcggtggtctttccggaaatgttaaacaaaagtttttcccttgcattttggtcact
atp6_nivicola   caaatcggtggtctttccggaaatgttaaacaaaagtttttcccttgcattttggtcact
atp6_lycopodioi caaatcggtggtctttccggaaatgttaaacaaaagtttttcccttgcattttggtcact
                ************************************************************

atp6_affinis    tttacttttttgttatttcgtaatctccagggtatgataccttatagctttacagtgaca
atp6_apetalus   tttacttttttgttatttcgtaatctccagggtatgataccttatagctttacagtgaca
atp6_muscoides  tttacttttttgttatttcgtaatctccagggtatgataccttatagctttacagtgaca
atp6_pulvinatus tttacttttttgttatttcgtaatctccagggtatgataccttatagctttacagtgaca
atp6_quitensis  tttacttttttgttatttcgtaatctccagggtatgataccttatagctttacagtgaca
atp6_curtisiae  tttacttttttgttatttcgtaatctccagggtatgataccttatagctttacagtgaca
atp6_nivicola   tttacttttttgttatttcgtaatctccagggtatgataccttatagctttacagtgaca
atp6_lycopodioi tttacttttttgttatttcgtaatctccagggtatgataccttatagctttacagtgaca
                ************************************************************

atp6_affinis    agtcattttctcattactttgggtctttcattttccatttttattggcattactatagtg
atp6_apetalus   agtcattttctcattactttgggtctttcattttccatttttattggcattactatagtg
atp6_muscoides  agtcattttctcattactttgggtctttcattttccatttttattggcattactatagtg
atp6_pulvinatus agtcattttctcattactttgggtctttcattttccatttttattggcattactatagtg
atp6_quitensis  agtcattttctcattactttgggtctttcattttccatttttattggcattactatagtg
atp6_curtisiae  agtcattttctcattactttgggtctttcattttccatttttattggcattactatagtg
atp6_nivicola   agtcattttctcattactttgggtctttcattttccatttttattggcattactatagtg
atp6_lycopodioi agtcattttctcattactttgggtctttcattttccatttttattggcattactatagtg
                ************************************************************

atp6_affinis    ggatttcaaagaaatgggcttcattttttaagcatctcattacctgcaggagttccactg
atp6_apetalus   ggatttcaaagaaatgggcttcattttttaagcatctcattacctgcaggagttccactg
atp6_muscoides  ggatttcaaagaaatgggcttcattttttaagcatctcattacctgcaggagttccactg
atp6_pulvinatus ggatttcaaagaaatgggcttcattttttaagcatctcattacctgcaggagttccactg
atp6_quitensis  ggatttcaaagaaatgggcttcattttttaagcatctcattacctgcaggagttccactg
atp6_curtisiae  ggatttcaaagaaatgggcttcattttttaagcatctcattacctgcaggagttccactg
atp6_nivicola   ggatttcaaagaaatgggcttcattttttaagcatctcattacctgcaggagttccactg
atp6_lycopodioi ggatttcaaagaaatgggcttcattttttaagcatctcattacctgcaggagttccactg
                ************************************************************

atp6_affinis    ccgttagctccttttttagtactccttgagctaatctcccattgttttcgcgcattaagc
atp6_apetalus   ccgttagctccttttttagtactccttgagctaatctcccattgttttcgcgcattaagc
atp6_muscoides  ccgttagctccttttttagtactccttgagctaatctcccattgttttcgcgcattaagc
atp6_pulvinatus ccgttagctccttttttagtactccttgagctaatctcccattgttttcgcgcattaagc
atp6_quitensis  ccgttagctccttttttagtactccttgagctaatctcccattgttttcgcgcattaagc
atp6_curtisiae  ccgttagctccttttttagtactccttgagctaatctcccattgttttcgcgcattaagc
atp6_nivicola   ccgttagctccttttttagtactccttgagctaatctcccattgttttcgcgcattaagc
atp6_lycopodioi ccgttagctccttttttagtactccttgagctaatctcccattgttttcgcgcattaagc
                ************************************************************

atp6_affinis    ttaggaatacggttatttgctaatatgatggccggtcatagtttagtaaagattttaagt
atp6_apetalus   ttaggaatacggttatttgctaatatgatggccggtcatagtttagtaaagattttaagt
atp6_muscoides  ttaggaatacggttatttgctaatatgatggccggtcatagtttagtaaagattttaagt
atp6_pulvinatus ttaggaatacggttatttgctaatatgatggccggtcatagtttagtaaagattttaagt
atp6_quitensis  ttaggaatacggttatttgctaatatgatggccggtcatagtttagtaaagattttaagt
atp6_curtisiae  ttaggaatacggttatttgctaatatgatggccggtcatagtttagtaaagattttaagt
atp6_nivicola   ttaggaatacggttatttgctaatatgatggccggtcatagtttagtaaagattttaagt
atp6_lycopodioi ttaggaataaggttatttgctaatatgatggccggtcatagttcagtcaagattttaagt
                ********* *********************************.*** ************

atp6_affinis    gggttcgcttggactatgctatgtatgaatgatcttctctttttcataggaggtattggt
atp6_apetalus   gggttcgcttggactatgctatgtatgaatgatcttctctttttcataggaggtattggt
atp6_muscoides  gggttcgcttggactatgctatgtatgaatgatcttctctttttcataggaggtattggt
atp6_pulvinatus gggttcgcttggactatgctatgtatgaatgatcttctctttttcataggaggtattggt
atp6_quitensis  gggttcgcttggactatgctatgtatgaatgatcttctctttttcataggaggtattggt
atp6_curtisiae  gggttcgcttggactatgctatgtatgaatgatcttctctttttcataggaggtattggt
atp6_nivicola   gggttcgcttggactatgctatgtatgaatgatcttctctttttcataggaggtattggt
atp6_lycopodioi gggttcgcttggactatgctatgtatgaatgatcttctctttttcataggaggtattggt
                ************************************************************

atp6_affinis    cctttatttatagttctggcattaaccggccttgaattaggtgtagctatattacaagct
atp6_apetalus   cctttatttatagttctggcattaaccggccttgaattaggtgtagctatattacaagct
atp6_muscoides  cctttatttatagttctggcattaaccggccttgaattaggtgtagctatattacaagct
atp6_pulvinatus cctttatttatagttctggcattaaccggccttgaattaggtgtagctatattacaagct
atp6_quitensis  cctttatttatagttctggcattaaccggccttgaattaggtgtagctatattacaagct
atp6_curtisiae  cctttatttatagttctggcattaaccggccttgaattaggtgtagctatattacaagct
atp6_nivicola   cctttatttatagttctggcattaaccggccttgaattaggtgtagctatattacaagct
atp6_lycopodioi cctttatttatagttctggcattaaccggccttgaattaggtgtagctatattacaagct
                ************************************************************

atp6_affinis    catgtttttacgatcttaatctgtatttacttgaatgatgctataaatcttcattaa
atp6_apetalus   catgtttttacgatcttaatctgtatttacttgaatgatgctataaatcttcattaa
atp6_muscoides  catgtttttacgatcttaatctgtatttacttgaatgatgctataaatcttcattaa
atp6_pulvinatus catgtttttacgatcttaatctgtatttacttgaatgatgctataaatcttcattaa
atp6_quitensis  catgtttttacgatcttaatctgtatttacttgaatgatgctataaatcttcattaa
atp6_curtisiae  catgtttttacgatcttaatctgtatttacttgaatgatgctataaatcttcattaa
atp6_nivicola   catgtttttacgatcttaatctgtatttacttgaatgatgctataaatcttcattaa
atp6_lycopodioi catgtttttacgatcttaatctgtatttacttgaatgatgctataaatcttcattaa
                *********************************************************

-------------------------------------------------------------------------------------------------
CLUSTAL format alignment by MAFFT (v7.505)


atp9_affinis    atgttagatggcgcaaaattgattggtgccggtgctgctacaattgctttagcgggagct
atp9_curtisiae  atgttagatggcgcaaaattgattggtgccggtgctgctacaattgctttagcgggagct
atp9_nivicola   atgttggagggcgcaaaattgattggtgccggtgctgctacaattgctttagcgggagct
atp9_lycopodioi atgttagatggcgcaaaattgatcggtgccggtgctgctacaattgctttagcgggagct
atp9_apetalus   atgttggagggcgcaaaattaattggtgccggagctgctacaattgctttagcgggagct
atp9_muscoides  atgttggagggcgcaaaattaattggtgccggagctgctacaattgctttagcgggagct
atp9_pulvinatus atgttggaaggcgcaaaattaattggtgccggagctgctacaattgctttagcgggagct
atp9_quitensis  atgttggagggcgcaaaattaattggtgccggagctgctacaattgctttagcgggagct
                *****.** ***********.**.******** ***************************

atp9_affinis    gctattggtattggtaatgtttttagttctttgattcactctgttgcacgtaatccttct
atp9_curtisiae  gctattggtattggtaatgtttttagttctttgattcactctgttgcacgtaatccttct
atp9_nivicola   gctattggtattggtaatgtttttagttctttgattcactctgttgcacgtaatccttct
atp9_lycopodioi gctattggtattggtaatgtttttagttctttgattcactctgttgcacgtaatccttct
atp9_apetalus   gctatcggtattggtaatgtttttagttctttgattcactctgttgcacgtaatccttct
atp9_muscoides  gctatcggtattggtaatgtttttagttctttgattcactctgttgcacgtaatccttct
atp9_pulvinatus gctatcggtattggtaatgtttttagttctttgattcactctgttgcacgtaatccttct
atp9_quitensis  gctatcggtattggtaatgtttttagttctttaattcactctgttgcacgcaatccttca
                *****.**************************.*****************.******** 

atp9_affinis    ttagcgaaacaattatttggttatgctattttgggctttgcgctaactgaagcgattgct
atp9_curtisiae  ttagcgaaacaattatttggttatgctattttgggctttgcgctaactgaagcgattgct
atp9_nivicola   ttagcgaaacaattatttggttatgctattttgggctttgcgctaactgaagcgattgct
atp9_lycopodioi ttagcaaaacaattatttggttatgcgattttgggctttgcgctaactgaagcgattgct
atp9_apetalus   ttagcgaaacaattatttggttatgctattttgggctttgcgctaactgaagcgattgct
atp9_muscoides  ttagcgaaacaattatttggttatgctattttgggctttgcgctaactgaagcgattgct
atp9_pulvinatus ttagcgaaacaattatttggttatgctattttgggctttgcgctaactgaagcgattgct
atp9_quitensis  ttagcgaaacaattgtttggttatgctattttgggctttgcgctaactgaagcgattgct
                *****.********.*********** *********************************

atp9_affinis    ttatttgcgcttatgatggctttcttgattttatttgttttctga
atp9_curtisiae  ttatttgcgcttatgatggctttcttgattttatttgttttctga
atp9_nivicola   ttatttgcgcttatgatggctttcttgattttatttgttttctga
atp9_lycopodioi ttatttgcgcttatgatggctttcttgattttatttgttttctga
atp9_apetalus   ttatttgcgcttatgatggctttcttgattttatttgttttctga
atp9_muscoides  ttatttgcgcttatgatggctttcttgattttatttgttttctga
atp9_pulvinatus ttatttgcgcttatgatggctttcttgattttatttgttttctga
atp9_quitensis  ttatttgcgcttatgatggcyttcttgattttatttgttttctga
                ******************** ************************


CLUSTAL format alignment by MAFFT (v7.505)


ccmB__apetalus  atgagacgactcctttttcaactatatcataaacagatcttattctctacaccaatcacg
ccmB_curtisiae  atgagacgactcctttttcaactatatcataaacagatcttattctctacaccaatcacg
ccmB_muscoides  atgagacgactcctttttcaactatatcataaacagatcttattctctacaccaatcacg
ccmB_nivicola   atgagacgactcctttttcaactatatcataaacagatcttattctctacaccaatcacg
ccmB__pulvinatu atgagacgactcctttttcaactatatcataaacagatcttattctctacaccaatcacg
ccmB_quitensis  atgagacgactcctttttcaactatatcataaacagatcttattctctacaccaatcacg
ccmB_lycopodioi atgagacgactcctttttaaactatatcataaacagatcttcttctctacaccaatcacg
                ****************** ********************** ******************

ccmB__apetalus  cgtttttcttcattcatctcgtatattgtcgtcacgcccttaatgctagggtttgaaaaa
ccmB_curtisiae  cgtttttcttcattcatctcgtatattgtcgtcacgcccttaatgctagggtttgaaaaa
ccmB_muscoides  cgtttttcttcattcatctcgtatattgtcgtcacgcccttaatgctagggtttgaaaaa
ccmB_nivicola   cgtttttcttcattcatctcgtatattgtcgtcacgcccttaatgctagggtttgaaaaa
ccmB__pulvinatu cgtttttcttcattcatctcgtatattgtcgtcacgcccttaatgctagggtttgaaaaa
ccmB_quitensis  cgtttttcttcattcatctcgtatattgtcgtcacgcccttaatgctagggtttgaaaaa
ccmB_lycopodioi cgtttttcttcattcatctcgtatattgtcgtcacgcccttaatgctagggtttgaaaaa
                ************************************************************

ccmB__apetalus  gacttttcatgccatttccatttaggtttgatttggatccctctgttgtttccttttcct
ccmB_curtisiae  gacttttcatgccatttccatttaggtttgatttggatccctctgttgtttccttttcct
ccmB_muscoides  gacttttcatgccatttccatttaggtttgatttggatccctctgttgtttccttttcct
ccmB_nivicola   gacttttcatgccatttccatttaggtttgatttggatccctctgttgtttccttttcct
ccmB__pulvinatu gacttttcatgccatttccatttaggtttgatttggatccctctgttgtttccttttcct
ccmB_quitensis  gacttttcatgccatttccatttaggtttgatttggatccctctgttgtttccttttcct
ccmB_lycopodioi gacttttcatgccatttccatttaggtttgatttggatccctctgttgtttccttttcct
                ************************************************************

ccmB__apetalus  cctgccccttttcttcgaaatgagaaagaagatggtacactcgaattgtattatttaagt
ccmB_curtisiae  cctgccccttttcttcgaaatgagaaagaagatggtacactcgaattgtattatttaagt
ccmB_muscoides  cctgccccttttcttcgaaatgagaaagaagatggtacactcgaattgtattatttaagt
ccmB_nivicola   cctgccccttttcttcgaaatgagaaagaagatggtacactcgaattgtattatttaagt
ccmB__pulvinatu cctgccccttttcttcgaaatgagaaagaagatggtacactcgaattgtattatttaagt
ccmB_quitensis  cctgccccttttcttcgaaatgagaaagaagatggtacactcgaattgtattatttaagt
ccmB_lycopodioi cctgccccttttcttcgaaatgagaaagaagatggtacactcgaattgtattatttaagt
                ************************************************************

ccmB__apetalus  gcttcttgcttgccaaagatcctacttctacaattagtgggtcactgggtaattcaaata
ccmB_curtisiae  gcttcttgcttgccaaagatcctacttctacaattagtgggtcactgggtaattcaaata
ccmB_muscoides  gcttcttgcttgccaaagatcctacttctacaattagtgggtcactgggtaattcaaata
ccmB_nivicola   gcttcttgcttgccaaagatcctacttctacaattagtgggtcactgggtaattcaaata
ccmB__pulvinatu gcttcttgcttgccaaagatcctacttctacaattagtgggtcactgggtaattcaaata
ccmB_quitensis  gcttcttgcttgccaaagatcctacttctacaattagtgggtcactgggtaattcaaata
ccmB_lycopodioi gcttcttgcttgccaaagatcctacttctacaattagtgggtcactgggtaattcaaata
                ************************************************************

ccmB__apetalus  agtcgtgttttctgtagttttcccatgttacaacttttgtaccaattcggccaatctgga
ccmB_curtisiae  agtcgtgttttctgtagttttcccatgttacaacttttgtaccaattcggccaatctgga
ccmB_muscoides  agtcgtgttttctgtagttttcccatgttacaacttttgtaccaattcggccaatctgga
ccmB_nivicola   agtcgtgttttctgtagttttcccatgttacaacttttgtaccaattcggccaatctgga
ccmB__pulvinatu agtcgtgttttctgtagttttcccatgttacaacttttgtaccaattcggccaatctgga
ccmB_quitensis  agtcgtgttttctgtagttttcccatgttacaacttttgtaccaattcggccaatctgga
ccmB_lycopodioi agtcgtgttttctgtagttttcccatgttacaacttttgtaccaattcggccaatctgga
                ************************************************************

ccmB__apetalus  atggatcggttaaacattctcttaggtagcctggtcttgactcttctgtgtggtattcat
ccmB_curtisiae  atggatcggttaaacattctcttaggtagcctggtcttgactcttctgtgtggtattcat
ccmB_muscoides  atggatcggttaaacattctcttaggtagcctggtcttgactcttctgtgtggtattcat
ccmB_nivicola   atggatcggttaaacattctcttaggtagcctggtcttgactcttctgtgtggtattcat
ccmB__pulvinatu atggatcggttaaacattctcttaggtagcctggtcttgactcttctgtgtggtattcat
ccmB_quitensis  atggatcggttaaacattctcttaggtagcctggtcttgactcttctgtgtggtattcat
ccmB_lycopodioi atggatcggttaaacattctcttagggagcctggtcttgactcttctgtgtggtattcat
                ************************** *********************************

ccmB__apetalus  tcttgtttggctcttggaatcaaatccagtagtggttcgaacagcttgcataatttaacc
ccmB_curtisiae  tcttgtttggctcttggaatcaaatccagtagtggttcgaacagcttgcataatttaacc
ccmB_muscoides  tcttgtttggctcttggaatcaaatccagtagtggttcgaacagcttgcataatttaacc
ccmB_nivicola   tcttgtttggctcttggaatcaaatccagtagtggttcgaacagcttgcataatttaacc
ccmB__pulvinatu tcttgtttggctcttggaatcaaatccagtagtggttcgaacagcttgcataatttaacc
ccmB_quitensis  tcttgtttggctcttggaatcaaatccagtagtggttcgaacagcttgcataatttaacc
ccmB_lycopodioi tcttgtttggctcttggaatcacatccagcagtggttggaacagcttgcacaatttaacc
                ********************** ******.******* ************.*********

ccmB__apetalus  acttcaccgacttcattgccctcaactctttttcgtacctctattgaaacagaatggttt
ccmB_curtisiae  acttcaccgacttcattgccctcaactctttttcgtacctctattgaaacagaatggttt
ccmB_muscoides  acttcaccgacttcattgccctcaactctttttcgtacctctattgaaacagaatggttt
ccmB_nivicola   acttcaccgacttcattgccctcaactctttttcgtacctctattgaaacagaatggttt
ccmB__pulvinatu acttcaccgacttcattgccctcaactctttttcgtacctctattgaaacagaatggttt
ccmB_quitensis  acttcaccgacttcattgccctcaactctttttcgtacctctattgaaacagaatggttt
ccmB_lycopodioi acttcacctacttcattgccctcaactctttttcgtacctctattgaaacagaatggttt
                ******** ***************************************************

ccmB__apetalus  catgttctttcatcgattggttatttttctttgttcgtctctctttttcccattttggtc
ccmB_curtisiae  catgttctttcatcgattggttatttttctttgttcgtctctctttttcccattttggtc
ccmB_muscoides  catgttctttcatcgattggttatttttctttgttcgtctctctttttcccattttggtc
ccmB_nivicola   catgttctttcatcgattggttatttttctttgttcgtctctctttttcccattttggtc
ccmB__pulvinatu catgttctttcatcgattggttatttttctttgttcgtctctctttttcccattttggtc
ccmB_quitensis  catgttctttcatcgattggttatttttctttgttcgtctctctttttcccattttggtc
ccmB_lycopodioi catgttctttcatcgattggttatttttctttgttcgtctctctttttcccattttggtc
                ************************************************************

ccmB__apetalus  tcgattagttcacaagattga
ccmB_curtisiae  tcgattagttcacaagattga
ccmB_muscoides  tcgattagttcacaagattga
ccmB_nivicola   tcgattagttcacaagattga
ccmB__pulvinatu tcgattagttcacaagattga
ccmB_quitensis  tcgattagttcacaagattga
ccmB_lycopodioi tcgattagttcacaagattga
                *********************

-------------------------------------------------------------------------------------------------
CLUSTAL format alignment by MAFFT (v7.505)


ccmC_affinis    atgtcaaagaccaaaagctactatcccattttgattggattttggttgtttttaacagcg
ccmC_curtisiae  atgtcaaagaccaaaagctactatcccattttgattggattttggttgtttttaacagcg
ccmC_lycopodioi atgtcaaagaccaaaagctactatcccattttgattggattttggttgtttttaacagcg
ccmC_apetalus   atgtcaaagaccaaaagctactatcccattttgattggattttggttgtttttaacagcg
ccmC_muscoides  atgtcaaagaccaaaagctactatcccattttgattggattttggttgtttttaacagcg
ccmC_nivicola   atgtcaaagaccaaaagctactatcccattttgattggattttggttgtttttaacagcg
ccmC_pulvinatus atgtcaaagaccaaaagctactatcccattttgattggattttggttgtttttaacagcg
ccmC_quitensis  atgtcaaagaccaaaagctactatcccattttgattggattttggttgtttttaacagcg
                ************************************************************

ccmC_affinis    atggcaatttatttgactttttgggtagcaccactcgattttcaacaaggtggaaattct
ccmC_curtisiae  atggcaatttatttgactttttgggtagcaccactcgattttcaacaaggtggaaattct
ccmC_lycopodioi atggcaatttatttgactttttgggtagcaccactcgattttcaacaaggtggaaattct
ccmC_apetalus   atggcaatttattttactttttgggtagcaccactcgattttcaacaaggtggaaattct
ccmC_muscoides  atggcaatttattttactttttgggtagcaccactcgattttcaacaaggtggaaattct
ccmC_nivicola   atggcaatttattttactttttgggtagcaccactcgattttcaacaaggtggaaattct
ccmC_pulvinatus atggcaatttattttactttttgggtagcaccactcgattttcaacaaggtggaaattct
ccmC_quitensis  atggcaatttattttactttttgggtagcaccactcgattttcaacaaggtggaaattct
                ************** *********************************************

ccmC_affinis    cgtattctatatgtacatgttcctgtggcttggatgagtattcttgtttatctcgttacg
ccmC_curtisiae  cgtattctatatgtacatgttcctgtggcttggatgagtattcttgtttatctcgttacg
ccmC_lycopodioi cgtattctatatgtacatgttcctgtggcttggatgagtattcttgtttatctcgttacg
ccmC_apetalus   cgtattctatatgtacatgttcctgtggcttggatgagtattcttgtttatctcgttacg
ccmC_muscoides  cgtattctatatgtacatgttcctgtggcttggatgagtattcttgtttatctcgttacg
ccmC_nivicola   cgtattctatatgtacatgttcctgtggcttggatgagtattcttgtttatctcgttacg
ccmC_pulvinatus cgtattctatatgtacatgttcctgtggcttggatgagtattcttgtttatctcgttacg
ccmC_quitensis  cgtattctatatgtacatgttcctgtggcttggatgagtattcttgtttatctcgttacg
                ************************************************************

ccmC_affinis    gctataagcactttcttgttcctattaacaaaacatcctctttttcttcgctcttccgga
ccmC_curtisiae  gctataagcactttcttgttcctattaacaaaacatcctctttttcttcgctcttccgga
ccmC_lycopodioi gctataagcactttcttgttcctattaacaaaacatcctctttttcttcgctcttccgga
ccmC_apetalus   gctataagcactttcttgttcctattaacaaaacatcctctttttcttcgctcttccgga
ccmC_muscoides  gctataagcactttcttgttcctattaacaaaacatcctctttttcttcgctcttccgga
ccmC_nivicola   gctataagcactttcttgttcctattaacaaaacatcctctttttcttcgctcttccgga
ccmC_pulvinatus gctataagcactttcttgttcctattaacaaaacatcctctttttcttcgctcttccgga
ccmC_quitensis  gctataagcactttcttgttcctattaacaaaacatcctctttttcttcgctcttccgga
                ************************************************************

ccmC_affinis    actggtatagaaataggtgctctttttacgttgtttaccttagtgactggaggcttttgg
ccmC_curtisiae  actggtatagaaataggtgctctttttacgttgtttaccttagtgactggaggcttttgg
ccmC_lycopodioi actggtatagaaataggtgctctttttacgttgtttaccttagtgactggaggcttttgg
ccmC_apetalus   actggtatagaaataggtgctctttttacgttgtttaccttagtgactggaggcttttgg
ccmC_muscoides  actggtatagaaataggtgctctttttacgttgtttaccttagtgactggaggcttttgg
ccmC_nivicola   actggtatagaaataggtgctctttttacgttgtttaccttagtgactggaggcttttgg
ccmC_pulvinatus actggtatagaaataggtgctctttttacgttgtttaccttagtgactggaggcttttgg
ccmC_quitensis  actggtatagaaataggtgctctttttacgttgtttaccttagtgactggaggcttttgg
                ************************************************************

ccmC_affinis    ggaagacccatgtggggcaccttttgggtgtgggacgcgcgtttaacttctgtatttatc
ccmC_curtisiae  ggaagacccatgtggggcaccttttgggtgtgggacgcgcgtttaacttctgtatttatc
ccmC_lycopodioi ggaagacccatgtggggcaccttttgggtgtgggacgcgcgtttaacttctgtatttatc
ccmC_apetalus   ggaagacccatgtggggcaccttttgggtgtgggacgcgcgtttaacttctgtatttatc
ccmC_muscoides  ggaagacccatgtggggcaccttttgggtgtgggacgcgcgtttaacttctgtatttatc
ccmC_nivicola   ggaagacccatgtggggcaccttttgggtgtgggacgcgcgtttaacttctgtatttatc
ccmC_pulvinatus ggaagacccatgtggggcaccttttgggtgtgggacgcgcgtttaacttctgtatttatc
ccmC_quitensis  ggaagacccatgtggggcaccttttgggtgtgggacgcgcgtttaacttctgtatttatc
                ************************************************************

ccmC_affinis    tcgttacttatttacttgggtgcactgtgtttccaaaagctttccgtagaactcgctgcc
ccmC_curtisiae  tcgttacttatttacttgggtgcactgtgtttccaaaagctttccgtagaactcgctgcc
ccmC_lycopodioi tcgttacttatttacttgggtgcactgtgtttccaaaagctttccgtagaactcgctgcc
ccmC_apetalus   tcgttacttatttacttgggtgcactgtgtttccaaaagctttccgtagaactcgctgcc
ccmC_muscoides  tcgttacttatttacttgggtgcactgtgtttccaaaagctttccgtagaactcgctgcc
ccmC_nivicola   tcgttacttatttacttgggtgcactgtgtttccaaaagctttccgtagaactcgctgcc
ccmC_pulvinatus tcgttacttatttacttgggtgcactgtgtttccaaaagctttccgtagaactcgctgcc
ccmC_quitensis  tcgttacttatttacttgggtgcactgtgtttccaaaagctttccgtagaactcgctgcc
                ************************************************************

ccmC_affinis    attttaatctgtgttggactgatcgatataccaataataaagttttccgtcaactggtgg
ccmC_curtisiae  attttaatctgtgttggactgatcgatataccaataataaagttttccgtcaactggtgg
ccmC_lycopodioi attttaatctgtgttggactgatcgatataccaataatcaagttttccgtcaactggtgg
ccmC_apetalus   attttaatctgtgttggactgatcgatataccaataataaagttttccgtcaactggtgg
ccmC_muscoides  attttaatctgtgttggactgatcgatataccaataataaagttttccgtcaactggtgg
ccmC_nivicola   attttaatctgtgttggactgatcgatataccaataataaagttttccgtcaactggtgg
ccmC_pulvinatus attttaatctgtgttggactgatcgatataccaataataaagttttccgtcaactggtgg
ccmC_quitensis  attttaatctgtgttggactgatcgatataccaataataaagttttccgtcaactggtgg
                ************************************** *********************

ccmC_affinis    aatacattgcatcaaccgggcagcattagccgatcgggcacagcaatacatctttccatg
ccmC_curtisiae  aatacattgcatcaaccgggcagcattagccgatcgggcacagcaatacatctttccatg
ccmC_lycopodioi aatacattgcatcaaccgggcagcattagccgatcgggcacagcaatacatctttccatg
ccmC_apetalus   aatacattgcatcaaccgggcagcattagccgatcgggcacagcaatacatctttccatg
ccmC_muscoides  aatacattgcatcaaccgggcagcattagccgatcgggcacagcaatacatctttccatg
ccmC_nivicola   aatacattgcatcaaccgggcagcattagccgatcgggcacagcaatacatctttccatg
ccmC_pulvinatus aatacattgcatcaaccgggcagcattagccgatcgggcacagcaatacatctttccatg
ccmC_quitensis  aatacattgcatcaaccgggcagcattagccgatcgggcacagcaatacatctttccatg
                ************************************************************

ccmC_affinis    ctcgtgccaatcttggccaactgtgctaacttcctcttgtcaacccttatattctttgtt
ccmC_curtisiae  ctcgtgccaatcttggccaactgtgctaacttcctcttgtcaacccttatattctttgtt
ccmC_lycopodioi ctcgtgccaatcttggccaactgtgctaacttcctcttgtcaacccttatattctttgtt
ccmC_apetalus   ctcgtgccaatcttggccaactgtgctaacttcctcttgtcaacccttatattctttgtt
ccmC_muscoides  ctcgtgccaatcttggccaactgtgctaacttcctcttgtcaacccttatattctttgtt
ccmC_nivicola   ctcgtgccaatcttggccaactgtgctaacttcctcttgtcaacccttatattctttgtt
ccmC_pulvinatus ctcgtgccaatcttggccaactgtgctaacttcctcttgtcaacccttatattctttgtt
ccmC_quitensis  ctcgtgccaatcttggccaactgtgctaacttcctcttgtcaacccttatattctttgtt
                ************************************************************

ccmC_affinis    ctggaaatacgtcttcctattctatcttttctcgaatcttctttaacggaagaaatagaa
ccmC_curtisiae  ctggaaatacgtcttcctattctatcttttctcgaatcttctttaacggaagaaatagaa
ccmC_lycopodioi ctggaaatacgtcttcctattctatcttttctcgaatcttctttaacggaagaaatagaa
ccmC_apetalus   ctggaaatacgtcttcctattctatcttttctcgaatcttctttaacggaagaaatagaa
ccmC_muscoides  ctggaaatacgtcttcctattctatcttttctcgaatcttctttaacggaagaaatagaa
ccmC_nivicola   ctggaaatacgtcttcctattctatcttttctcgaatcttctttaacggaagaaatagaa
ccmC_pulvinatus ctggaaatacgtcttcctattctatcttttctcgaatcttctttaacggaagaaatagaa
ccmC_quitensis  ctggaaatacgtcttcctattctatcttttctcgaatcttctttaacggaagaaatagaa
                ************************************************************

ccmC_affinis    gctcgagaaggaatactcaaacctaattcactttttttttcatccatggccaagggggct
ccmC_curtisiae  gctcgagaaggaatactcaaacctaattcacttttttttgcatccatggccaagggggct
ccmC_lycopodioi gctcgagaaggaatactcaaacctaattcactttttttttcatccatggccaagggggct
ccmC_apetalus   gctcgagaaggaatactcaaacctaattcactttttttttcatccatggccaagggggct
ccmC_muscoides  gctcgagaaggaatactcaaacctaattcactttttttttcatccatggccaagggggct
ccmC_nivicola   gctcgagaaggaatactcaaacctaattcactttttttttcatccatggccaagggggct
ccmC_pulvinatus gctcgagaaggaatactcaaacctaattcactttttttttcatccatggccaagggggct
ccmC_quitensis  gctcgagaaggaatactcaaacctaattcacttttttttgcatccatggccaagggggct
                *************************************** ********************

ccmC_affinis    tga
ccmC_curtisiae  tga
ccmC_lycopodioi tga
ccmC_apetalus   tga
ccmC_muscoides  tga
ccmC_nivicola   tga
ccmC_pulvinatus tga
ccmC_quitensis  tga
                ***

-------------------------------------------------------------------------------------------------
CLUSTAL format alignment by MAFFT (v7.505)


ccmFc_affinis   atggtccaactacagaactttttctttttcattacttccatggtcgtgccttgtggcacg
ccmFc_nivicola  atggtccaactacagaactttttctttttcattacttccatggtcgtgccttgtggcacg
ccmFc_pulvinatu atggtccaactacagaactttttctttttcattacttccatggtcgtgccttgtggcacg
ccmFc_quitensis atggtccaactacagaactttttctttttcattacttccatggtcgtgccttgtggcacg
ccmFc_apetalus  atggtccaactacagaactttttctttttcattacttccatggtcgtgccttgtggcacg
ccmFc_muscoides atggtccaactacagaactttttctttttcattacttccatggtcgtgccttgtggcacg
ccmFc_curtisiae atggtccaactacagaactttttctttttcattacttccatggtcgtgccttgtggcacg
ccmFc_lycopodio atggtccaactacagaactttttctttttcattacttccatggtcgtgccttgtggcacg
                ************************************************************

ccmFc_affinis   gcagcccccgtactcttgcaatggttcgtcagtagagatgtttccacaggtgcctctttt
ccmFc_nivicola  gcagcccccgtactcttgcaatggttcgtcagtagagatgtttccacaggtgcctctttt
ccmFc_pulvinatu gcagcccccgtactcttgcaatggttcgtcagtagagatgtttccacaggtgcctctttt
ccmFc_quitensis gcagcccccgtactcttgcaatggttcgtcagtagagatgtttccacaggtgcctctttt
ccmFc_apetalus  gcagcccccgtactcttgcaatggttcgtcagtagagatgtttccacaggtgcctctttt
ccmFc_muscoides gcagcccccgtactcttgcaatggttcgtcagtagagatgtttccacaggtgcctctttt
ccmFc_curtisiae gcagcccccgtactcttgcaatggttcgtcagtagagatgtttccacaggtgcctctttt
ccmFc_lycopodio gcagcacccgtactcttgcaatggttcgtcagtagagatgtttccacaggtgcctctttt
                ***** ******************************************************

ccmFc_affinis   ttcaatggtactttaattcctattcttatcgcttcattccttcttttggtttatctacat
ccmFc_nivicola  ttcaatggtactttaattcctattcttatcgcttcattccttcttttggtttatctacat
ccmFc_pulvinatu ttcaatggtactttaattcctattcttatcgcttcattccttcttttggtttatctacat
ccmFc_quitensis ttcaatggtactttaattcctattcttatcgcttcattccttcttttggtttatctacat
ccmFc_apetalus  ttcaatggtactttaattcctattcttatcgcttcattccttcttttggtttatctacat
ccmFc_muscoides ttcaatggtactttaattcctattcttatcgcttcattccttcttttggtttatctacat
ccmFc_curtisiae ttcaatggtactttaattcctattcttatcgcttcattccttcttttggtttatctacat
ccmFc_lycopodio ttcaatggtactttaattcctattcttatcgcttcattccttcttttggtttatctacat
                ************************************************************

ccmFc_affinis   tcgaggaaatttatccgctcgatggacagagtcaaaagtggagtcttggtcagaggaagc
ccmFc_nivicola  tcgaggaaatttatccgctcgatggacagagtcaaaagtggagtcttggtcagaggaagc
ccmFc_pulvinatu tcgaggaaatttatccgctcgatggacagagtcaaaagtggagtcttggtcagaggaagc
ccmFc_quitensis tcgaggaaatttatccgctcgatggacagagtcaaaagtggagtcttggtcagaggaagc
ccmFc_apetalus  tcgaggaaatttatccgctcgatggacagagtcaaaagtggagtcttggtcagaggaagc
ccmFc_muscoides tcgaggaaatttatccgctcgatggacagagtcaaaagtggagtcttggtcagaggaagc
ccmFc_curtisiae tcgaggaaatttatccgctcgatggacagagtcaaaagtggagtcttggtcagaggaagc
ccmFc_lycopodio tcgaggaaatttatccgctcgatggacagagtcaaaagtggagtcttggtcagaggaagc
                ************************************************************

ccmFc_affinis   atgcctcttttgttagcagacataatggggcgaagctcatccgaaactagagctcgaaag
ccmFc_nivicola  atgcctcttttgttagcagacataatggggcgaagctcatccgaaactagagctcgaaag
ccmFc_pulvinatu atgcctcttttgttagcagacataatggggcgaagctcatccgaaactagagctcgaaag
ccmFc_quitensis atgcctcttttgttagcagacataatggggcgaagctcatccgaaactagagctcgaaag
ccmFc_apetalus  atgcctcttttgttagcagacataatggggcgaagctcatccgaaactagagctcgaaag
ccmFc_muscoides atgcctcttttgttagcagacataatggggcgaagctcatccgaaactagagctcgaaag
ccmFc_curtisiae atgcctcttttgttagcagacataatggggcgaagctcatccgaaactagagctcgaaag
ccmFc_lycopodio atgcctcttttgttagcagacataatggggcgaagctcatccgaaactagagctcgaaag
                ************************************************************

ccmFc_affinis   gccctcttttgttttgtttccattgttcattttcttcttctcgaatcgaagggggacttg
ccmFc_nivicola  gccctcttttgttttgtttccattgttcattttcttcttctcgaatcgaagggggacttg
ccmFc_pulvinatu gccctcttttgttttgtttccattgttcattttcttcttctcgaatcgaagggggacttg
ccmFc_quitensis gccctcttttgttttgtttccattgttcattttcttcttctcgaatcgaagggggacttg
ccmFc_apetalus  gccctcttttgttttgtttccattgttcattttcttcttctcgaatcgaagggggacttg
ccmFc_muscoides gccctcttttgttttgtttccattgttcattttcttcttctcgaatcgaagggggacttg
ccmFc_curtisiae gccctcttttgttttgtttccattgttcattttcttcttctcgaatcgaagggggacttg
ccmFc_lycopodio gccctcttttgttttgtttccattgttcattttcttcttctcgaatcgaagggggacttg
                ************************************************************

ccmFc_affinis   ccctatttagcctctttttgcggtgtgctctgtttactattctttcgtactttattctct
ccmFc_nivicola  ccctatttagcctctttttgcggtgtgctctgtttactattctttcgtactttattctct
ccmFc_pulvinatu ccctatttagcctctttttgcggtgtgctctgtttactattctttcgtactttattctct
ccmFc_quitensis ccctatttagcctctttttgcggtgtgctctgtttactattctttcgtactttattctct
ccmFc_apetalus  ccctatttagcctctttttgcggtgtgctctgtttactattctttcgtactttattctct
ccmFc_muscoides ccctatttagcctctttttgcggtgtgctctgtttactattctttcgtactttattctct
ccmFc_curtisiae ccctatttagcctctttttgcggtgtgctctgtttactattctttcgtactttattctct
ccmFc_lycopodio ccctatttagcctctttttgcggtgtgctctgtttactattctttcgtactttattctct
                ************************************************************

ccmFc_affinis   ttatcacgtgataggtcagcgaagcgtgcgggggcgtggagaagaaaaggccaaagactt
ccmFc_nivicola  ttatcacgtgataggtcagcgaagcgtgcgggggcgtggagaagaaaaggccaaagactt
ccmFc_pulvinatu ttatcacgtgataggtcagcgaagcgtgcgggggcgtggagaagaaaaggccaaagactt
ccmFc_quitensis ttatcacgtgataggtcagcgaagcgtgcgggggcgtggagaagaaaaggccaaagactt
ccmFc_apetalus  ttatcacgtgataggtcagcgaagcgtgcgggggcgtggagaagaaaaggccaaagactt
ccmFc_muscoides ttatcacgtgataggtcagcgaagcgtgcgggggcgtggagaagaaaaggccaaagactt
ccmFc_curtisiae ttatcacgtgataggtcagcgaagcgtgcgggggcgtggagaagaaaaggccaaagactt
ccmFc_lycopodio ttatcacgtgataggtcagcgaagcgtgcgggggcgtggagaagaaaaggccaaagactt
                ************************************************************

ccmFc_affinis   cggactttcgggaatgagcaaggacggaatgataagatctatttcctctggcgcccccat
ccmFc_nivicola  cggactttcgggaatgagcaaggacggaatgataagatctatttcctctggcgcccccat
ccmFc_pulvinatu cggactttcgggaatgagcaaggacggaatgataagatctatttcctctggcgcccccat
ccmFc_quitensis cggactttcgggaatgagcaaggacggaatgataagatctatttcctctggcgcccccat
ccmFc_apetalus  cggactttcgggaatgagcaaggacggaatgataagatctatttcctctggcgcccccat
ccmFc_muscoides cggactttcgggaatgagcaaggacggaatgataagatctatttcctctggcgcccccat
ccmFc_curtisiae cggactttcgggaatgagcaaggacggaatgataagatctatttcctctggcgcccccat
ccmFc_lycopodio cggactttcgggaatgagcaaggacggaatgataagatctatttcctctggcgcccccat
                ************************************************************

ccmFc_affinis   ttagaaagaagggtcgaagagtttgtacctctatctttctccgtgccgccttcgtcgggt
ccmFc_nivicola  ttagaaagaagggtcgaagagtttgtacctctatctttctccgtgccgccttcgtcgggt
ccmFc_pulvinatu ttagaaagaagggtcgaagagtttgtacctctatctttctccgtgccgccttcgtcgggt
ccmFc_quitensis ttagaaagaagggtcgaagagtttgtacctctatctttctccgtgccgccttcgtcgggt
ccmFc_apetalus  ttagaaagaagggtcgaagagtttttacctctatctttctccgtgccgccttcgtcgggt
ccmFc_muscoides ttagaaagaagggtcgaagagtttttacctctatctttctccgtgccgccttcgtcgggt
ccmFc_curtisiae ttagaaagaagggtcgaagagtttgtacctctatctttctccgtgccgccttcgtcgggt
ccmFc_lycopodio ttagaaagaagggtcgaagagtttgtacctctatctttctccgtgccgccttcgtcgggt
                ************************ ***********************************

ccmFc_affinis   ggtgcttgcatgggcggtgtgctacctgaaataggccttgaagctcgcgccttaccaacg
ccmFc_nivicola  ggtgcttgcatgggcggtgtgctacctgaaataggccttgaagctcgcgccttaccaacg
ccmFc_pulvinatu ggtgcttgcatgggcggtgtgctacctgaaataggccttgaagctcgcgccttaccaacg
ccmFc_quitensis ggtgcttgcatgggcggtgtgctacctgaaataggccttgaagctcgcgccttaccaacg
ccmFc_apetalus  ggtgcttgcatgggcggtgtgctacctgaaataggccttgaagctcgcgccttaccaacg
ccmFc_muscoides ggtgcttgcatgggcggtgtgctacctgaaataggccttgaagctcgcgccttaccaacg
ccmFc_curtisiae ggtgcttgcatgggcggtgtgctacctgaaataggccttgaagctcgcgccttaccaacg
ccmFc_lycopodio ggtgcttgcatgggcggtgtgctacctgaaataggccttgaagctcgcgccttaccaacg
                ************************************************************

ccmFc_affinis   agccgacagctgatggctcttggtcacgactactctaaaaaagtgaagatgactctttca
ccmFc_nivicola  agccgacagctgatggctcttggtcacgactactctaaaaaagtgaagatgactctttca
ccmFc_pulvinatu agccgacagctgatggctcttggtcacgactactctaaaaaagtgaagatgactctttca
ccmFc_quitensis agccgacagctgatggctcttggtcacgactactataaaaaagtgaagatgactctttca
ccmFc_apetalus  agccgacagctgatggctcttggtcacgactactataaaaaagtgaagatgactctttca
ccmFc_muscoides agccgacagctgatggctcttggtcacgactactataaaaaagtgaagatgactctttca
ccmFc_curtisiae agccgacagctgatggctcttggtcacgactactataaaaaagtgaagatgactctttca
ccmFc_lycopodio agccgacagctgatggctcttggtcacgattactataaaaaagtgaagatgactctttca
                *****************************.**** *************************

ccmFc_affinis   catgggggagtgtgcatctttatgttgggtgttcttttgtctaacacaaagaagatacag
ccmFc_nivicola  catgggggagtgtgcatctttatgttgggtgttcttttgtctaacacaaagaagatacag
ccmFc_pulvinatu catgggggagtgtgcatctttatgttgggtgttcttttgtctaacacaaagaagatacag
ccmFc_quitensis catgggggagtgtgcatctttatgttgggtgttcttttgtctaacacaaagaagatacag
ccmFc_apetalus  catgggggagtgtgcatctttatgttgggtgttcttttgtctaacacaaagaagatacag
ccmFc_muscoides catgggggagtgtgcatctttatgttgggtgttcttttgtctaacacaaagaagatacag
ccmFc_curtisiae catgggggagtgtgcatctttatgttgggtgttcttttgtctaacacaaagaagatccag
ccmFc_lycopodio catgggggagtgtgcatctttatgttgggtgttcttttgtctaacacaaagaagatacag
                ******************************************************** ***

ccmFc_affinis   ttcactcaacgattgcctttgggttccgaactacatatggggaaggaacattgttgtttg
ccmFc_nivicola  ttcactcaacgattgcctttgggttccgaactacatatggggaaggaacattgttgtttg
ccmFc_pulvinatu ttcactcaacgattgcctttgggttccgaactacatatggggaaggaacattgttgtttg
ccmFc_quitensis ttcactcaacgattgcctttgggttccgaactacatatggggaaggaacattgttgtttg
ccmFc_apetalus  ttcactcaacgattgcctttgggttccgaactacatatggggaaggaacattgttgtttg
ccmFc_muscoides ttcactcaacgattgcctttgggttccgaactacatatggggaaggaacattgttgtttg
ccmFc_curtisiae ttcactcaacgattgcctttgggttccgaactacatatggggaaggaacattgttgtttg
ccmFc_lycopodio ttcactcaacgattgcctttgggttccgaactacatatggggaaggaacattgttgtttg
                ************************************************************

ccmFc_affinis   cggggtctcgatcatttacatggacccacttttcatgccatttgtgggaatttgatgatc
ccmFc_nivicola  cggggtctcgatcatttacatggacccacttttcatgccatttgtgggaatttgatgatc
ccmFc_pulvinatu cggggtctcgatcatttacatggacccacttttcatgccatttgtgggaatttgatgatc
ccmFc_quitensis cggggtctcgatcatttacatggacccacttttcatgccatttgtgggaatttgatgatc
ccmFc_apetalus  cggggtctcgatcatttacatggacccacttttcatgccatttgtgggaatttgatgatc
ccmFc_muscoides cggggtctcgatcatttacatggacccacttttcatgccatttgtgggaatttgatgatc
ccmFc_curtisiae cggggtctcgatcatttacatggacccacttttcatgccatttgtgggaatttgatgatc
ccmFc_lycopodio cggggtctcgatcatttacatggacccacttttcatgccatttgtgggaatttgatgatc
                ************************************************************

ccmFc_affinis   tataaaccgttcgtaacgaacgatcgcctcatctttgagcatgatgaatcacttcgtgac
ccmFc_nivicola  tataaaccgttcgtaacgaacgatcgcctcatctttgagcatgatgaatcacttcgtgac
ccmFc_pulvinatu tataaaccgttcgtaacgaacgatcgcctcatctttgagcatgatgaatcacttcgtgac
ccmFc_quitensis tataaaccgttcgtaacgaacgatcgcctcatctttgagcatgatgaatcacttcgtgac
ccmFc_apetalus  tataaaccgttcgtaacgaacgatcgcctcatctttgagcatgatgaatcacttcgtgac
ccmFc_muscoides tataaaccgttcgtaacgaacgatcgcctcatctttgagcatgatgaatcacttcgtgac
ccmFc_curtisiae tataaaccgttcgtaacgaacgatcgcctcatctttgagcatgatgaatcacttcgtgac
ccmFc_lycopodio tataaaccgttcgtaacgaacgatcgcctcatctttgagcatgatgaatcacttcgtgac
                ************************************************************

ccmFc_affinis   aaactcttgccaataaacttttttgccgcatatgagaatggaaaactagaacattttttg
ccmFc_nivicola  aaactcttgccaataaacttttttgccgcatatgagaatggaaaactagaacattttttg
ccmFc_pulvinatu aaactcttgccaataaacttttttgccgcatatgagaatggaaaactagaacattttttg
ccmFc_quitensis aaactcttgccaataaacttttttgccgcatatgagaatggaaaactagaacattttttg
ccmFc_apetalus  aaactcttgccaataaacttttttgccgcatatgagaatggaaaactagaacattttttg
ccmFc_muscoides aaactcttgccaataaacttttttgccgcatatgagaatggaaaactagaacattttttg
ccmFc_curtisiae aaactcttgccaataaacttttttgccgcatatgagaatggaaaactagaacattttttg
ccmFc_lycopodio aaaatcttgccaataaacttttttgccgcatatgagaatggaaaactagaacattttttg
                *** ********************************************************

ccmFc_affinis   cagcggtggatgaagaatcgcgaaaataaaaatgtctggttaagcatgttcccagaaaaa
ccmFc_nivicola  cagcggtggatgaagaatcgcgaaaataaaaatgtctggttaagcatgttcccagaaaaa
ccmFc_pulvinatu cagcggtggatgaagaatcgcgaaaataaaaatgtctggttaagcatgttcccagaaaaa
ccmFc_quitensis cagcggtggatgaagaatcgcgaaaataaaaatgtctggttaagcatgttcccagaaaaa
ccmFc_apetalus  cagcggtggatgaagaatcgcgaaaataaaaatgtctggttaagcatgttcccagaaaaa
ccmFc_muscoides cagcggtggatgaagaatcgcgaaaataaaaatgtctggttaagcatgttcccagaaaaa
ccmFc_curtisiae cagcggtggatgaagaatcgcgaaaataaaaatgtctggttaagcatgttcccagaaaaa
ccmFc_lycopodio cagcggtggatgaagaatcgcgaaaataaaaatgtctggttaagcatgttcccagaaaaa
                ************************************************************

ccmFc_affinis   agatactttcgagaaacaacgagcacgactgaagtagctatacatacaaatttatttaca
ccmFc_nivicola  agatactttcgagaaacaacgagcacgactgaagtagctatacatacaaatttatttaca
ccmFc_pulvinatu agatactttcgagaaacaacgagcacgactgaagtagctatacatacaaatttatttaca
ccmFc_quitensis agatactttcgagaaacaacgagcacgactgaagtagctatacatacaaatttatttaca
ccmFc_apetalus  agatactttcgagaaacaacgagcacgactgaagtagctatacatacaaatttatttaca
ccmFc_muscoides agatactttcgagaaacaacgagcacgactgaagtagctatacatacaaatttatttaca
ccmFc_curtisiae agatactttcgagaaacaacgagcacgactgaagtagctatacatacaaatttatttaca
ccmFc_lycopodio agatactttcgagaaacaacgagcacgactgaagtagctatacatacaaatttatttaca
                ************************************************************

ccmFc_affinis   gatctatatgcttccattggaacgggaagttcaagaacaggcggatggtatactactata
ccmFc_nivicola  gatctatatgcttccattggaacgggaagttcaagaacaggcggatggtatactactata
ccmFc_pulvinatu gatctatatgcttccattggaacgggaagttcaagaacaggcggatggtatactactata
ccmFc_quitensis gatctatatgcttccattggaacgggaagttcaagaacaggcggatggtatactactata
ccmFc_apetalus  gatctatatgcttccattggaacgggaagttcaagaacaggcggatggtatactactata
ccmFc_muscoides gatctatatgcttccattggaacgggaagttcaagaacaggcggatggtatactactata
ccmFc_curtisiae gatctatatgcttccattggaacgggaagttcaagaacaggcggatggtatactactata
ccmFc_lycopodio gatctatatgcttccattggaacgggaagttcaagaacaggcggatggtatactactata
                ************************************************************

ccmFc_affinis   atgaaactgccttttattttttttattcggataggatttatattggcttccttgggagga
ccmFc_nivicola  atgaaactgccttttattttttttattcggataggatttatattggcttccttgggagga
ccmFc_pulvinatu atgaaactgccttttattttttttattcggataggatttatattggcttccttgggagga
ccmFc_quitensis atgaaactgccttttattttttttattcggataggatttatattggcttccttgggagga
ccmFc_apetalus  atgaaactgccttttattttttttattcggataggatttatattggcttccttgggagga
ccmFc_muscoides atgaaactgccttttattttttttattcggataggatttatattggcttccttgggagga
ccmFc_curtisiae atgaaactgccttttattttttttattcggataggatttatattggcttccttgggagga
ccmFc_lycopodio atgaaactgccttttattttttttattcggataggatttctattggcttccttgggagga
                *************************************** ********************

ccmFc_affinis   tccagtagtttgttatggcaactcaaaaaagagaaattgcggtggaattga
ccmFc_nivicola  tccagtagtttgttatggcaactcaaaaaagagaaattgcggtggaattga
ccmFc_pulvinatu tccagtagtttgttatggcaactcaaaaaagagaaattgcggtggaattga
ccmFc_quitensis tccagtagtttgttatggcaactcaaaaaagagaaattgcggtggaattga
ccmFc_apetalus  tccagtagtttgttatggcaactcaaaaaagagaaattgcggtggaattga
ccmFc_muscoides tccagtagtttgttatggcaactcaaaaaagagaaattgcggtggaattga
ccmFc_curtisiae tccagtagtttgttatggcaactcaaaaaagagaaattgcggtggaattga
ccmFc_lycopodio tccagtagtttgttatggcaactcaaaaaagagaaattgcggtggaattga
                ***************************************************

-------------------------------------------------------------------------------------------------
CLUSTAL format alignment by MAFFT (v7.505)


ccmFn_affinis   atgtcaatctatgaattctttcattattcgttatttccgggtcttttccttgtattcact
ccmFn_apetalus  atgtcaatctatgaattctttcattattcgttatttccgggtcttttccttgtattcact
ccmFn_curtisiae atgtcaatctatgaattctttcattattcgttatttccgggtcttttccttgtattcact
ccmFn_muscoides atgtcaatctatgaattctttcattattcgttatttccgggtcttttccttgtattcact
ccmFn_nivicola  atgtcaatctatgaattctttcattattcgttatttccgggtcttttccttgtattcact
ccmFn_pulvinatu atgtcaatctatgaattctttcattattcgttatttccgggtcttttccttgtattcact
ccmFn_quitensis atgtcaatctatgaattctttcattattcgttatttccgggtcttttccttgtattcact
ccmFn_lycopodio atgtcaatctatgaattctttcattattcattatttccgggtctttttattgcattcact
                *****************************.*****************. ***.*******

ccmFn_affinis   tacaacaagaaacaaccaccagcgtttggtgctgcatttacattttggtgtatttttctg
ccmFn_apetalus  tacaacaagaaacaaccaccagcgtttggtgctgcatttacattttggtgtatttttctg
ccmFn_curtisiae tacaacaagaaacaaccaccagcgtttggtgctgcatttacattttggtgtatttttctg
ccmFn_muscoides tacaacaagaaacaaccaccagcgtttggtgctgcatttacattttggtgtatttttctg
ccmFn_nivicola  tacaacaagaaacaaccaccagcgtttggtgctgcatttacattttggtgtatttttctg
ccmFn_pulvinatu tacaacaagaaacaaccaccagcgtttggtgctgcatttacattttggtgtatttttctg
ccmFn_quitensis tacaacaagaaacaaccaccagcgtttggtgctgcatttacattttggtgtatttttctg
ccmFn_lycopodio tacaacaagaaacaaccaccagcgtttggtgctgcatttgcattttggtgtattcttcta
                ***************************************.**************.****.

ccmFn_affinis   tctttctttggtcttttgttcagtcatatttctaataatttatccaattacaatgtatta
ccmFn_apetalus  tctttctttggtcttttgttcagtcatatttctaataatttatccaattacaatgtatta
ccmFn_curtisiae tctttctttggtcttttgttcagtcatatttctaataatttatccaattacaatgtatta
ccmFn_muscoides tctttctttggtcttttgttcagtcatatttctaataatttatccaattacaatgtatta
ccmFn_nivicola  tctttctttggtcttttgttcagtcatatttctaataatttatccaattacaatgtatta
ccmFn_pulvinatu tctttctttggtcttttgttcagtcatatttctaataatttatccaattacaatgtatta
ccmFn_quitensis tctttctttggtcttttgttcagtcatatttctaataatttatccaattacaatgtatta
ccmFn_lycopodio tctttctttggtcttttgttcagtcatatttctaataacttatccaattacaacgtatta
                **************************************.**************.******

ccmFn_affinis   acggctaatgcacctttcttttatcaaatttcagggacatggtctaatcatgaaggtagt
ccmFn_apetalus  acggctaatgcacctttcttttatcaaatttcagggacatggtctaatcatgaaggtagt
ccmFn_curtisiae acggctaatgcacctttcttttatcaaatttcagggacatggtctaatcatgaaggtagt
ccmFn_muscoides acggctaatgcacctttcttttatcaaatttcagggacatggtctaatcatgaaggtagt
ccmFn_nivicola  acggctaatgcacctttcttttatcaaatttcagggacatggtctaatcatgaaggtagt
ccmFn_pulvinatu acggctaatgcacctttcttttatcaaatttcagggacatggtctaatcatgaaggtagt
ccmFn_quitensis acggctaatgcacctttcttttatcaaatttcagggacatggtctaatcatgaaggtagt
ccmFn_lycopodio acggctaatgcacctttcttttatcaaatttctgggacatggtctaatcatgaaggtagt
                ******************************** ***************************

ccmFn_affinis   attttattatggtgtcggatcccaagtttttatggattccttctttgttaccggagtcga
ccmFn_apetalus  attttattatggtgtcggatcccaagtttttatggattccttctttgttaccggagtcga
ccmFn_curtisiae attttattatggtgtcggatcccaagtttttatggattccttctttgttaccggagtcga
ccmFn_muscoides attttattatggtgtcggatcccaagtttttatggattccttctttgttaccggagtcga
ccmFn_nivicola  attttattatggtgtcggatcccaagtttttatggattccttctttgttaccggagtcga
ccmFn_pulvinatu attttattatggtgtcggatcccaagtttttatggattccttctttgttaccggagtcga
ccmFn_quitensis attttattatggtgtcggatcccaagtttttatggattccttctttgttaccggagtcga
ccmFn_lycopodio attttattatggtgtcggatcccaagtttttatggattccttctttgttaccggagtcga
                ************************************************************

ccmFn_affinis   tcccaaagccataatgtctcaaaacggggaggccctagagaaagtcttcttttttccttt
ccmFn_apetalus  tcccaaagccataatgtctcaaaacggggaggccctagagaaagtcttcttttttccttt
ccmFn_curtisiae tcccaaagccataatgtctcaaaacggggaggccctagagaaagtcttcttttttccttt
ccmFn_muscoides tcccaaagccataatgtctcaaaacggggaggccctagagaaagtcttcttttttccttt
ccmFn_nivicola  tcccaaagccataatgtctcaaaacggggaggccctagagaaagtcttcttttttccttt
ccmFn_pulvinatu tcccaaagccataatgtctcaaaacggggaggccctagagaaagtcttcttttttccttt
ccmFn_quitensis tcccaaagccataatgtctcaaaacggggaggccctagagaaagtcttcttttttccttt
ccmFn_lycopodio tcccaaagccataatgtctcaaaacgaggaggccctagagaaagtcttcttttttccttt
                **************************.*********************************

ccmFn_affinis   gttttaaacttcttgaagaactccattcgatctcttccgcgttacgaagaaaaaagggga
ccmFn_apetalus  gttttaaacttcttgaagaactccattcgatctcttccgcgttacgaagaaaaaagggga
ccmFn_curtisiae gttttaaacttcttgaagaactccattcgatctcttccgcgttacgaagaaaaaagggga
ccmFn_muscoides gttttaaacttcttgaagaactccattcgatctcttccgcgttacgaagaaaaaagggga
ccmFn_nivicola  gttttaaacttcttgaagaactccattcgatctcttccgcgttacgaagaaaaaagggga
ccmFn_pulvinatu gttttaaacttcttgaagaactccattcgatctcttccgcgttacgaagaaaaaagggga
ccmFn_quitensis gttttaaacttcttgaagaactccattcgatctcttccgcgttacgaagaaaaaagggga
ccmFn_lycopodio gtcttaaacttcgtgaagaactccattcgatctcttcctcgttacgaagacaaaaggaga
                **.********* ************************* *********** ******.**

ccmFn_affinis   gt---------acgccagttgtacactctcttcgttctacgaactcatgttgattctgaa
ccmFn_apetalus  gt---------acgccagttgtacactctcttcgttctacgaactcatgttgattctgaa
ccmFn_curtisiae gt---------acgccagttgtacactctcttcgttctacgaactcatgttgattctgaa
ccmFn_muscoides gt---------acgccagttgtacactctcttcgttctacgaactcatgttgattctgaa
ccmFn_nivicola  gt---------acgccagttgtacactctcttcgttctacgaactcatgttgattctgaa
ccmFn_pulvinatu gt---------acgccagttgtacactctcttcgttctacgaactcatgttgattctgaa
ccmFn_quitensis gt---------acgccagttgtacactctcttcgttctacgaactcatgttgattctgaa
ccmFn_lycopodio gtacttcaagaacgccagttgtacactctcttcgttctacgaactcgtgttgattctgaa
                **         ***********************************.*************

ccmFn_affinis   ctttgttcgcaaaggaagcggacttttgacggaccagctctttttgctgcgccgctttac
ccmFn_apetalus  ctttgttcgcaaaggaagcggacttttgacggaccagctctttttgctgcgccgctttac
ccmFn_curtisiae ctttgttcgcaaaggaagcggacttttgacggaccagctctttttgctgcgccgctttac
ccmFn_muscoides ctttgttcgcaaaggaagcggacttttgacggaccagctctttttgctgcgccgctttac
ccmFn_nivicola  ctttgttcgcaaaggaagcggacttttgacggaccagctctttttgctgcgccgctttac
ccmFn_pulvinatu ctttgttcgcaaaggaagcggacttttgacggaccagctctttttgctgcgccgctttac
ccmFn_quitensis ctttgttcgcaaaggaagcggacttttgacggaccagctctttttgctgcgccgctttac
ccmFn_lycopodio ---------cgaaggaagcggacttttgacgggctaacgctttttgatgcgccgctttac
                         *.*********************.*.*.* ******* *************

ccmFn_affinis   ccagaaaggaaaatgagctttgctattctggacgctaagcgctctcatggttcacaagaa
ccmFn_apetalus  ccagaaaggaaaatgagctttgctattctggacgctaagcgctctcatggttcacaagaa
ccmFn_curtisiae ccagaaaggaaaatgagctttgctattctggacgctaagcgctctcatggttcacaagaa
ccmFn_muscoides ccagaaaggaaaatgagctttgctattctggacgctaagcgctctcatggttcacaagaa
ccmFn_nivicola  ccagaaaggaaaatgagctttgctattctggacgctaagcgctctcatggttcacaagaa
ccmFn_pulvinatu ccagaaaggaaaatgagctttgctattctggacgctaagcgctctcatggttcacaagaa
ccmFn_quitensis ccagaaaggaaaatgagctttgctattctggacgctaagcgctctcatggttcacaagaa
ccmFn_lycopodio ccagaaaggaaaatgagctttgctcttctggacgcgaggcgctctcatggttcgcgagaa
                ************************ ********** *.***************.*.****

ccmFn_affinis   agaaa---aaggactcatcctttcttgcatttagtacgagatgataaagagagagcttcg
ccmFn_apetalus  agaaa---aaggactcatcctttcttgcatttagtacgagatgataaagagagagcttcg
ccmFn_curtisiae agaaa---aaggactcatcctttcttgcatttagtacgagatgataaagagagagcttcg
ccmFn_muscoides agaaa---aaggactcatcctttcttgcatttagtacgagatgataaagagagagcttcg
ccmFn_nivicola  agaaa---aaggactcatcctttcttgcatttagtacgagatgataaagagagagcttcg
ccmFn_pulvinatu agaaa---aaggactcatcctttcttgcatttagtacgagatgataaagagagagcttcg
ccmFn_quitensis agaaa---aaggactcatcctttcttgcatttagtacgagatgataaagagagagcttcg
ccmFn_lycopodio ggaaaaagaaggactcatcctttcttgcatctggcacgagatgataaagagagagcttcg
                .****   **********************.*.*.*************************

ccmFn_affinis   tctctcaatgaagagcgaattgatggaactcttggtattgctttgtttttctttcttttc
ccmFn_apetalus  tctctcaatgaagagcgaattgatggaactcttggtattgctttgtttttctttcttttc
ccmFn_curtisiae tctctcaatgaagagcgaattgatggaactcttggtattgctttgtttttctttcttttc
ccmFn_muscoides tctctcaatgaagagcgaattgatggaactcttggtattgctttgtttttctttcttttc
ccmFn_nivicola  tctctcaatgaagagcgaattgatggaactcttggtattgctttgtttttctttcttttc
ccmFn_pulvinatu tctctcaatgaagagcgaattgatggaactcttggtattgctttgtttttctttcttttc
ccmFn_quitensis tctctcaatgaagagcgaattgatggaactcttggtattgctttgtttttctttcttttc
ccmFn_lycopodio tctctcaatgaagagcgaattgacagaactcttggcattgctttgtttttctttcctttc
                ***********************..**********.*******************.****

ccmFn_affinis   ttatcagcaagttctgatccctttgttcgaaatctctttgttcgtaccgaaccgcttgca
ccmFn_apetalus  ttatcagcaagttctgatccctttgttcgaaatctctttgttcgtaccgaaccgcttgca
ccmFn_curtisiae ttatcagcaagttctgatccctttgttcgaaatctctttgttcgtaccgaaccgcttgca
ccmFn_muscoides ttatcagcaagttctgatccctttgttcgaaatctctttgttcgtaccgaaccgcttgca
ccmFn_nivicola  ttatcagcaagttctgatccctttgttcgaaatctctttgttcgtaccgaaccgcttgca
ccmFn_pulvinatu ttatcagcaagttctgatccctttgttcgaaatctctttgttcgtaccgaaccgcttgca
ccmFn_quitensis ttatcagcaagttctgatccctttgttcgaaatctctttgttcgtaccgaaccgcttgca
ccmFn_lycopodio ttatcagcgagttccgatccctttgttcgaaatctctttgttcgtaccgaaccgcttgca
                ********.*****.*********************************************

ccmFn_affinis   gaatcaaatcctgtttcacaagatcctatattagcaatacatcccccctgtatttatgcc
ccmFn_apetalus  gaatcaaatcctgtttcacaagatcctatattagcaatacatcccccctgtatttatgcc
ccmFn_curtisiae gaatcaaatcctgtttcacaagatcctatattagcaatacatcccccctgtatttatgcc
ccmFn_muscoides gaatcaaatcctgtttcacaagatcctatattagcaatacatcccccctgtatttatgcc
ccmFn_nivicola  gaatcaaatcctgtttcacaagatcctatattagcaatacatcccccctgtatttatgcc
ccmFn_pulvinatu gaatcaaatcctgtttcacaagatcctatattagcaatacatcccccctgtatttatgcc
ccmFn_quitensis gaatcaaatcctgtttcacaagatcctatattagcaatacatcccccctgtatttatgcc
ccmFn_lycopodio gaatcaaatcctgtttcacaagatcctatattagcaatacaccccccctgtatttatgcc
                *****************************************.******************

ccmFn_affinis   ggagacgtcgccagtgctatcagctttggtttatgtagatccaaaatgatgaataggatt
ccmFn_apetalus  ggagacgtcgccagtgctatcagctttggtttatgtagatccaaaatgatgaataggatt
ccmFn_curtisiae ggagacgtcgccagtgctatcagctttggtttatgtagatccaaaatgatgaataggatt
ccmFn_muscoides ggagacgtcgccagtgctatcagctttggtttatgtagatccaaaatgatgaataggatt
ccmFn_nivicola  ggagacgtcgccagtgctatcagctttggtttatgtagatccaaaatgatgaataggatt
ccmFn_pulvinatu ggagacgtcgccagtgctatcagctttggtttatgtagatccaaaatgatgaataggatt
ccmFn_quitensis ggagacgtcgccagtgctatcagctttggtttatgtagatccaaaatgatgaataggatt
ccmFn_lycopodio ggagacgtcgccagtgctatcggctttggcttatgtagatccaaaatgatgaataggatt
                *********************.*******.******************************

ccmFn_affinis   gtggcactctactcgaaaacaatgcgtaagcatgcggctgaaaagaatggaacgcgactc
ccmFn_apetalus  gtggcactctactcgaaaacaatgcgtaagcatgcggctgaaaagaatggaacgcgactc
ccmFn_curtisiae gtggcactctactcgaaaacaatgcgtaagcatgcggctgaaaagaatggaacgcgactc
ccmFn_muscoides gtggcactctactcgaaaacaatgcgtaagcatgcggctgaaaagaatggaacgcgactc
ccmFn_nivicola  gtggcactctactcgaaaacaatgcgtaagcatgcggctgaaaagaatggaacgcgactc
ccmFn_pulvinatu gtggcactctactcgaaaacaatgcgtaagcatgcggctgaaaagaatggaacgcgactc
ccmFn_quitensis gtggcactctactcgaaaacaatgcgtaagcatgcggctgaaaagaatggaacgcgactc
ccmFn_lycopodio gtggcactctactcgaaaacaatgcggaaggatgcggccgaaaagaatggaacgctactt
                ************************** *** *******.**************** ***.

ccmFn_affinis   tgttatgctggatgcgtcggatcacgtataagaagcaagctctttacccttccattcaaa
ccmFn_apetalus  tgttatgctggatgcgtcggatcacgtataagaagcaagctctttacccttccattcaaa
ccmFn_curtisiae tgttatgctggatgcgtcggatcacgtataagaagcaagctctttacccttccattcaaa
ccmFn_muscoides tgttatgctggatgcgtcggatcacgtataagaagcaagctctttacccttccattcaaa
ccmFn_nivicola  tgttatgctggatgcgtcggatcacgtataagaagcaagctctttacccttccattcaaa
ccmFn_pulvinatu tgttatgctggatgcgtcggatcacgtataagaagcaagctctttacccttccattcaaa
ccmFn_quitensis tgttatgctggatgcgtcggatcacgtataagaagcaagctctttacccttccattcaaa
ccmFn_lycopodio tgctctgctggatgcgtcggatcacgtataagaagcaagctctttacccttccattcaaa
                **.* *******************************************************

ccmFn_affinis   tcccttagttcaaaatctctttgttggaccgccggcgcgaacacagtgatttctgaccag
ccmFn_apetalus  tcccttagttcaaaatctctttgttggaccgccggcgcgaacacagtgatttctgaccag
ccmFn_curtisiae tcccttagttcaaaatctctttgttggaccgccggcgcgaacacagtgatttctgaccag
ccmFn_muscoides tcccttagttcaaaatctctttgttggaccgccggcgcgaacacagtgatttctgaccag
ccmFn_nivicola  tcccttagttcaaaatctctttgttggaccgccggcgcgaacacagtgatttctgaccag
ccmFn_pulvinatu tcccttagttcaaaatctctttgttggaccgccggcgcgaacacagtgatttctgaccag
ccmFn_quitensis tcccttagttcaaaatctctttgttggaccgccggcgcgaacacagtgatttctgaccag
ccmFn_lycopodio tcccttagttccaaatctctttgttggaccgccggcgcaaacacagtaatttctgaccag
                *********** **************************.********.************

ccmFn_affinis   gaccaggaagctcttcgaatttggatcttgatatgttggtcctttttaaccgtaggcatc
ccmFn_apetalus  gaccaggaagctcttcgaatttggatcttgatatgttggtcctttttaaccgtaggcatc
ccmFn_curtisiae gaccaggaagctcttcgaatttggatcttgatatgttggtcctttttaaccgtaggcatc
ccmFn_muscoides gaccaggaagctcttcgaatttggatcttgatatgttggtcctttttaaccgtaggcatc
ccmFn_nivicola  gaccaggaagctcttcgaatttggatcttgatatgttggtcctttttaaccgtaggcatc
ccmFn_pulvinatu gaccaggaagctcttcgaatttggatcttgatatgttggtcctttttaaccgtaggcatc
ccmFn_quitensis gaccaggaagctcttcgaatttggatcttgatatgttggtcctttttaaccgtaggcatc
ccmFn_lycopodio gaccaggaagctcttcgaatttggatcttgacatgttggtcctttttaaccgtaggcatt
                *******************************.***************************.

ccmFn_affinis   ttgctaggaagttggtgggctcatcatgaattaggttggggtggctggtggttttgggat
ccmFn_apetalus  ttgctaggaagttggtgggctcatcatgaattaggttggggtggctggtggttttgggat
ccmFn_curtisiae ttgctaggaagttggtgggctcatcatgaattaggttggggtggctggtggttttgggat
ccmFn_muscoides ttgctaggaagttggtgggctcatcatgaattaggttggggtggctggtggttttgggat
ccmFn_nivicola  ttgctaggaagttggtgggctcatcatgaattaggttggggtggctggtggttttgggat
ccmFn_pulvinatu ttgctaggaagttggtgggctcatcatgaattaggttggggtggctggtggttttgggat
ccmFn_quitensis ttgctaggaagttggtgggctcatcatgaattaggttggggtggctggtggttttgggat
ccmFn_lycopodio ttgccaggaagttggtgggctcatcatgaattaggttggggtggctggtggttttgggat
                ****.*******************************************************

ccmFn_affinis   cccgtcgaaaatgcttcttttatgcctcgggtattagctacagcttgtattcattcagtc
ccmFn_apetalus  cccgtcgaaaatgcttcttttatgcctcgggtattagctacagcttgtattcattcagtc
ccmFn_curtisiae cccgtcgaaaatgcttcttttatgcctcgggtattagctacagcttgtattcattcagtc
ccmFn_muscoides cccgtcgaaaatgcttcttttatgcctcgggtattagctacagcttgtattcattcagtc
ccmFn_nivicola  cccgtcgaaaatgcttcttttatgcctcgggtattagctacagcttgtattcattcagtc
ccmFn_pulvinatu cccgtcgaaaatgcttcttttatgcctcgggtattagctacagcttgtattcattcagtc
ccmFn_quitensis cccgtcgaaaatgcttcttttatgcctcgggtattagctacagcttgtattcattcagtc
ccmFn_lycopodio cccgtcgaaaatgcttcttttatgcctcgggtattagctacagcttgtattcattcagtc
                ************************************************************

ccmFn_affinis   ctttttccccttcttcattcttggactttttttcttaatattgtcatttttctatcctgt
ccmFn_apetalus  ctttttccccttcttcattcttggactttttttcttaatattgtcatttttctatcctgt
ccmFn_curtisiae ctttttccccttcttcattcttggactttttttcttaatattgtcatttttctatcctgt
ccmFn_muscoides ctttttccccttcttcattcttggactttttttcttaatattgtcatttttctatcctgt
ccmFn_nivicola  ctttttccccttcttcattcttggactttttttcttaatattgtcatttttctatcctgt
ccmFn_pulvinatu ctttttccccttcttcattcttggactttttttcttaatattgtcatttttctatcctgt
ccmFn_quitensis ctttttccccttcttcattcttggactttttttcttaatattgtcatttttctatcctgt
ccmFn_lycopodio ctttttccccttcttcattcttggactttgtttcttaatattttaacttttctatcctgt
                ***************************** ************ * *.*************

ccmFn_affinis   atattaggaaccttttccatacggtctggagtgctagcttccgttcatagttttgctaca
ccmFn_apetalus  atattaggaaccttttccatacggtctggagtgctagcttccgttcatagttttgctaca
ccmFn_curtisiae atattaggaaccttttccatacggtctggagtgctagcttccgttcatagttttgctaca
ccmFn_muscoides atattaggaaccttttccatacggtctggagtgctagcttccgttcatagttttgctaca
ccmFn_nivicola  atattaggaaccttttccatacggtctggagtgctagcttccgttcatagttttgctaca
ccmFn_pulvinatu atattaggaaccttttccatacggtctggagtgctagcttccgttcatagttttgctaca
ccmFn_quitensis atattaggaaccttttccatacggtctggagtgctagcttccgttcatagttttgctaca
ccmFn_lycopodio gtcttaggaaccttttccatacggtctggattgctagctcccgttcatagttttgctaca
                .* *************************** ********.********************

ccmFn_affinis   gatgatacaaggggcatctttttagggtggtttttccttctaatgaccggcatctctatt
ccmFn_apetalus  gatgatacaaggggcatctttttagggtggtttttccttctaatgaccggcatctctatt
ccmFn_curtisiae gatgatacaaggggcatctttttagggtggtttttccttctaatgaccggcatctctatt
ccmFn_muscoides gatgatacaaggggcatctttttagggtggtttttccttctaatgaccggcatctctatt
ccmFn_nivicola  gatgatacaaggggcatctttttagggtggtttttccttctaatgaccggcatctctatt
ccmFn_pulvinatu gatgatacaaggggcatctttttagggtggtttttccttctaatgaccggcatctctatt
ccmFn_quitensis gatgatacaaggggcatctttttagggtggtttttccttctaatgaccggcatctctatt
ccmFn_lycopodio gatgatacaagaggcatctttttagggtggtttttccttctaatgaccgggatctctatt
                ***********.************************************** *********

ccmFn_affinis   cttcttttttctcagatgaagcagcaggcagcggtccgtagaaactatcaaaaacagatg
ccmFn_apetalus  cttcttttttctcagatgaagcagcaggcagcggtccgtagaaactatcaaaaacagatg
ccmFn_curtisiae cttcttttttctcagatgaagcagcaggcagcggtccgtagaaactatcaaaaacagatg
ccmFn_muscoides cttcttttttctcagatgaagcagcaggcagcggtccgtagaaactatcaaaaacagatg
ccmFn_nivicola  cttcttttttctcagatgaagcagcaggcagcggtccgtagaaactatcaaaaacagatg
ccmFn_pulvinatu cttcttttttctcagatgaagcagcaggcagcggtccgtagaaactatcaaaaacagatg
ccmFn_quitensis cttcttttttctcagatgaagcagcaggcagcggtccgtagaaactatcaaaaacagatg
ccmFn_lycopodio cttcttttctctcagatgaagcagcaggcagcggtccgtagaaactatcaaaaacagatg
                ********.***************************************************

ccmFn_affinis   gttgtagggcgaaggagtcttgcgcacttgcggcactgtgctaccgcgcaaccccgctcc
ccmFn_apetalus  gttgtagggcgaaggagtcttgcgcacttgcggcactgtgctaccgcgcaaccccgctcc
ccmFn_curtisiae gttgtagggcgaaggagtcttgcgcacttgcggcactgtgctaccgcgcaaccccgctcc
ccmFn_muscoides gttgtagggcgaaggagtcttgcgcacttgcggcactgtgctaccgcgcaaccccgctcc
ccmFn_nivicola  gttgtagggcgaaggagtcttgcgcacttgcggcactgtgctaccgcgcaaccccgctcc
ccmFn_pulvinatu gttgtagggcgaaggagtcttgcgcacttgcggcactgtgctaccgcgcaaccccgctcc
ccmFn_quitensis gttgtagggcgaaggagtcttgcgcacttgcggcactgtgctaccgcgcaaccccgctcc
ccmFn_lycopodio gttgtagggcgaaggagtcttgcgcacttacgtcacttggctaccgcgcaaccccgcccc
                *****************************.** ****  ******************.**

ccmFn_affinis   ctgatgttatggaagaattga
ccmFn_apetalus  ctgatgttatggaagaattga
ccmFn_curtisiae ctgatgttatggaagaattga
ccmFn_muscoides ctgatgttatggaagaattga
ccmFn_nivicola  ctgatgttatggaagaattga
ccmFn_pulvinatu ctgatgttatggaagaattga
ccmFn_quitensis ctgatgttatggaagaattga
ccmFn_lycopodio cttatgttatggaagaattga
                ** ******************

-------------------------------------------------------------------------------------------------
CLUSTAL format alignment by MAFFT (v7.505)


cob_affinis     atgaatttaagaaaacaaagattatccgctttaaagcaacctgttttcgccacagtaaat
cob_apetalus    atgaatttaagaaaacaaagattatccgctttaaagcaacctgttttcgccacagtaaat
cob_curtisiae   atgaatttaagaaaacaaagattatccgctttaaagcaacctgttttcgccacagtaaat
cob_muscoides   atgaatttaagaaaacaaagattatccgctttaaagcaacctgttttcgccacagtaaat
cob_nivicola    atgaatttaagaaaacaaagattatccgctttaaagcaacctgttttcgccacagtaaat
cob_pulvinatus  atgaatttaagaaaacaaagattatccgctttaaagcaacctgttttcgccacagtaaat
cob_quitensis   atgaatttaagaaaacaaagattatccgctttaaagcaacctgttttcgccacagtaaat
cob_lycopodioid atgagtctaagcaaacaacgcttatccgttctgaaacaacccgtctttgccacacttaat
                ****.*.**** ****** * *******.*.*.**.*****.**.**.****** * ***

cob_affinis     caacatttgattgattatcccacgccaagcaatattagctacttgtggggattcggctca
cob_apetalus    caacatttgattgattatcccacgccaagcaatattagctacttgtggggattcggctca
cob_curtisiae   caacatttgattgattatcccacgccaagcaatattagctacttgtggggattcggctca
cob_muscoides   caacatttgattgattatcccacgccaagcaatattagctacttgtggggattcggctca
cob_nivicola    caacatttgattgattatcccacgccaagcaatattagctacttgtggggattcggctca
cob_pulvinatus  caacatttgattgattatcccacgccaagcaatattagctacttgtggggattcggctca
cob_quitensis   caacatttgattgattatcccacgccaagcaatattagctacttgtggggattcggctca
cob_lycopodioid cagcatttgatcgattaccccactcccagcaacattagttattggtggggattcggctca
                **.********.*****.***** ** *****.*****.**.* ****************

cob_affinis     ttagccgggatttgcttagtcattcagatattgacgggagttttcttagctatgcattat
cob_apetalus    ttagccgggatttgcttagtcattcagatattgacgggagttttcttagctatgcattat
cob_curtisiae   ttagccgggatttgcttagtcattcagatattgacgggagttttcttagctatgcattat
cob_muscoides   ttagccgggatttgcttagtcattcagatattgacgggagttttcttagctatgcattat
cob_nivicola    ttagccgggatttgcttagtcattcagatattgacgggagttttcttagctatgcattat
cob_pulvinatus  ttagccgggatttgcttagtcattcagatattgacgggagttttcttagctatgcattat
cob_quitensis   ttagccgggatttgcttagtcattcagatattgacgggagttttcttagctatgcattat
cob_lycopodioid ttagcgggacttttcttagtcattcagatattgacgggagttttcttagctatgcattat
                ***** **. *** **********************************************

cob_affinis     acacctcacgtagatctcgctttcaacagcgtagaacacattatgagagatgtcgaaggc
cob_apetalus    acacctcacgtagatctcgctttcaacagcgtagaacacattatgagagatgtcgaaggc
cob_curtisiae   acacctcacgtagatctcgctttcaacagcgtagaacacattatgagagatgtcgaaggc
cob_muscoides   acacctcacgtagatctcgctttcaacagcgtagaacacattatgagagatgtcgaaggc
cob_nivicola    acacctcacgtagatctcgctttcaacagcgtagaacacattatgagagatgtcgaaggc
cob_pulvinatus  acacctcacgtagatctcgctttcaacagcgtagaacacattatgagagatgtcgaaggc
cob_quitensis   acacctcacgtagatctcgctttcaacagcgtagaacacattatgagagatgtcgaaggc
cob_lycopodioid acacctcatgtagatctcgctttcaacagcgtagaacacattatgagagatgttgaagga
                ********.********************************************.***** 

cob_affinis     ggatggttgctccgatatatgcatgctaatggcgcgagtatgtttttcattgtagtttac
cob_apetalus    ggatggttgctccgatatatgcatgctaatggcgcgagtatgtttttcattgtagtttac
cob_curtisiae   ggatggttgctccgatatatgcatgctaatggcgcgagtatgtttttcattgtagtttac
cob_muscoides   ggatggttgctccgatatatgcatgctaatggcgcgagtatgtttttcattgtagtttac
cob_nivicola    ggatggttgctccgatatatgcatgctaatggcgcgagtatgtttttcattgtagtttac
cob_pulvinatus  ggatggttgctccgatatatgcatgctaatggcgcgagtatgtttttcattgtagtttac
cob_quitensis   ggatggttgctccgatatatgcatgctaatggcgcgagtatgtttttcattgtagtttac
cob_lycopodioid ggatggttgctaagatatatgcatgctaatggcgcaagtatgtttttcattgtagttcac
                ***********  **********************.*********************.**

cob_affinis     ctacatatttttcgtggtatatattatgccagttataccagccccagggaatttgtacgg
cob_apetalus    ctacatatttttcgtggtatatattatgccagttataccagccccagggaatttgtacgg
cob_curtisiae   ctacatatttttcgtggtatatattatgccagttataccagccccagggaatttgtacgg
cob_muscoides   ctacatatttttcgtggtatatattatgccagttataccagccccagggaatttgtacgg
cob_nivicola    ctacatatttttcgtggtatatattatgccagttataccagccccagggaatttgtacgg
cob_pulvinatus  ctacatatttttcgtggtatatattatgccagttataccagccccagggaatttgtacgg
cob_quitensis   ctacatatttttcgtggtatatattatgccagttataccagccccagggaatttgtacgg
cob_lycopodioid ctacatatttttcgtggtatatatcatgcaagttataccagtccaagagaatttgtacgg
                ************************.**** ***********.** **.************

cob_affinis     tgtgttggcgttatcattttctttttaatgattgtcacagcttttatagggtacgtcctg
cob_apetalus    tgtgttggcgttatcattttctttttaatgattgtcacagcttttatagggtacgtcctg
cob_curtisiae   tgtgttggcgttatcattttctttttaatgattgtcacagcttttatagggtacgtcctg
cob_muscoides   tgtgttggcgttatcattttctttttaatgattgtcacagcttttatagggtacgtcctg
cob_nivicola    tgtgttggcgttatcattttctttttaatgattgtcacagcttttatagggtacgtcctg
cob_pulvinatus  tgtgttggcgttatcattttctttttaatgattgtcacagcttttatagggtacgtcctg
cob_quitensis   tgtgttggcgttatcattttctttttaatgattgtcacagcttttatagggtacgtcctg
cob_lycopodioid tgtgttggcgttctcatcttctttttaatgattgtcacagcttttataggatacgtactg
                ************ ****.********************************.***** ***

cob_affinis     ccgtggggacaaatgagcttttggggggctactgtcattacaagtttagcaagcgctata
cob_apetalus    ccgtggggacaaatgagcttttggggggctactgtcattacaagtttagcaagcgctata
cob_curtisiae   ccgtggggacaaatgagcttttggggggctactgtcattacaagtttagcaagcgctata
cob_muscoides   ccgtggggacaaatgagcttttggggggctactgtcattacaagtttagcaagcgctata
cob_nivicola    ccgtggggacaaatgagcttttggggggctactgtcattacaagtttagcaagcgctata
cob_pulvinatus  ccgtggggacaaatgagcttttggggggctactgtcattacaagtttagcaagcgctata
cob_quitensis   ccgtggggacaaatgagcttttggggggctactgtcattacaagtttagcaagcgctata
cob_lycopodioid ccatggggacagatgagcttttggggagctactgtcattacaagcttagcaagtgctata
                **.********.**************.*****************.********.******

cob_affinis     cctgtagtaggggatagcatagtcacttggctctggggagggttctcagtagacaatgcc
cob_apetalus    cctgtagtaggggatagcatagtcacttggctctggggagggttctcagtagacaatgcc
cob_curtisiae   cctgtagtaggggatagcatagtcacttggctctggggagggttctcagtagacaatgcc
cob_muscoides   cctgtagtaggggatagcatagtcacttggctctggggagggttctcagtagacaatgcc
cob_nivicola    cctgtagtaggggatagcatagtcacttggctctggggagggttctcagtagacaatgcc
cob_pulvinatus  cctgtagtaggggatagcatagtcacttggctctggggagggttctcagtagacaatgcc
cob_quitensis   cctgtagtaggggatagcatagtcacttggctctggggagggttctcagtagacaatgcc
cob_lycopodioid ccaatagtaggagataccatagtaaactggctatggggagggttctcagtagacaatgcc
                ** .*******.**** ****** * .***** ***************************

cob_affinis     accttaaatagattctttagtctccattatttactaccttttgtattagtaggagcgagt
cob_apetalus    accttaaatagattctttagtctccattatttactaccttttgtattagtaggagcgagt
cob_curtisiae   accttaaatagattctttagtctccattatttactaccttttgtattagtaggagcgagt
cob_muscoides   accttaaatagattctttagtctccattatttactaccttttgtattagtaggagcgagt
cob_nivicola    accttaaatagattctttagtctccattatttactaccttttgtattagtaggagcgagt
cob_pulvinatus  accttaaatagattctttagtctccattatttactaccttttgtattagtaggagcgagt
cob_quitensis   accttaaatagattctttagtctccattatttactaccttttgtattagtaggagcgagt
cob_lycopodioid accttaaatcgattctttagtctccatcatttactaccttttatactagtaggagccagt
                ********* *****************.**************.**.********** ***

cob_affinis     ataatacatctagccgcattgcatcaatatggatcaaataatccattaggtgtacatgca
cob_apetalus    ataatacatctagccgcattgcatcaatatggatcaaataatccattaggtgtacatgca
cob_curtisiae   ataatacatctagccgcattgcatcaatatggatcaaataatccattaggtgtacatgca
cob_muscoides   ataatacatctagccgcattgcatcaatatggatcaaataatccattaggtgtacatgca
cob_nivicola    ataatacatctagccgcattgcatcaatatggatcaaataatccattaggtgtacatgca
cob_pulvinatus  ataatacatctagccgcattgcatcaatatggatcaaataatccattaggtgtacatgca
cob_quitensis   ataatacatctagccgcattgcatcaatatggatcaaataatccattaggtgtacatgca
cob_lycopodioid ataatacatctagccgcattgcatcaatatggatccaataatccattaggtgtccatgca
                *********************************** ***************** ******

cob_affinis     gaaatggataaaataagcttttacccctatttttatgtaaaggatctcgtcggatgggtc
cob_apetalus    gaaatggataaaataagcttttacccctatttttatgtaaaggatctcgtcggatgggtc
cob_curtisiae   gaaatggataaaataagcttttacccctatttttatgtaaaggatctcgtcggatgggtc
cob_muscoides   gaaatggataaaataagcttttacccctatttttatgtaaaggatctcgtcggatgggtc
cob_nivicola    gaaatggataaaataagcttttacccctatttttatgtaaaggatctcgtcggatgggtc
cob_pulvinatus  gaaatggataaaataagcttttacccctatttttatgtaaaggatctcgtcggatgggtc
cob_quitensis   gaaatggataaaataagcttttacccctatttttatgtaaaggatctcgtcggatgggtc
cob_lycopodioid gaaatggataaaatatctttttacccatatttttatgtaaaggatctagtaggatgggta
                ***************  .******** ******************** ** ******** 

cob_affinis     gcttttgctatcttctttgcagtttggatcttttatgcaccaaataccttggggcatcca
cob_apetalus    gcttttgctatcttctttgcagtttggatcttttatgcaccaaataccttggggcatcca
cob_curtisiae   gcttttgctatcttctttgcagtttggatcttttatgcaccaaataccttggggcatcca
cob_muscoides   gcttttgctatcttctttgcagtttggatcttttatgcaccaaataccttggggcatcca
cob_nivicola    gcttttgctatcttctttgcagtttggatcttttatgcaccaaataccttggggcatcca
cob_pulvinatus  gcttttgctatcttctttgcagtttggatcttttatgcaccaaataccttggggcatcca
cob_quitensis   gcttttgctatcttctttgcagtttggatcttttatgcaccaaataccttggggcatcca
cob_lycopodioid gcttttgctatcttctttgcagggttcatcttttatgcgccaaataccttgggacatcca
                **********************  *  ***********.**************.******

cob_affinis     gacaattatatacccgctaatccaatggcaacaccgccacatattgtaccagaatggtat
cob_apetalus    gacaattatatacccgctaatccaatggcaacaccgccacatattgtaccagaatggtat
cob_curtisiae   gacaattatatacccgctaatccaatggcaacaccgccacatattgtaccagaatggtat
cob_muscoides   gacaattatatacccgctaatccaatggcaacaccgccacatattgtaccagaatggtat
cob_nivicola    gacaattatatacccgctaatccaatggcaacaccgccacatattgtaccagaatggtat
cob_pulvinatus  gacaattatatacccgctaatccaatggcaacaccgccacatattgtaccagaatggtat
cob_quitensis   gacaattatatacccgctaatccaatggcaacaccgccacatattgtaccagaatggtat
cob_lycopodioid gataattatataccagctaatccaatggcaacaccaccacatattgtgccagaatggtat
                **.*********** ********************.***********.************

cob_affinis     ttcttaccaatatatgcaattctgagaagtataccagacaaagcagcaggcgtagcggca
cob_apetalus    ttcttaccaatatatgcaattctgagaagtataccagacaaagcagcaggcgtagcggca
cob_curtisiae   ttcttaccaatatatgcaattctgagaagtataccagacaaagcagcaggcgtagcggca
cob_muscoides   ttcttaccaatatatgcaattctgagaagtataccagacaaagcagcaggcgtagcggca
cob_nivicola    ttcttaccaatatatgcaattctgagaagtataccagacaaagcagcaggcgtagcggca
cob_pulvinatus  ttcttaccaatatatgcaattctgagaagtataccagacaaagcagcaggcgtagcggca
cob_quitensis   ttcttaccaatatatgcaattctgagaagtataccagacaaagcagcaggcgtagcggca
cob_lycopodioid ttcttacccatatatgcaattctcagaagtataccagacaaagcagcaggagtagcagca
                ******** ************** ************************** *****.***

cob_affinis     atcgcactagtcttcatatgtctactagcactacccttctttaaaagcatgtatgtacga
cob_apetalus    atcgcactagtcttcatatgtctactagcactacccttctttaaaagcatgtatgtacga
cob_curtisiae   atcgcactagtcttcatatgtctactagcactacccttctttaaaagcatgtatgtacga
cob_muscoides   atcgcactagtcttcatatgtctactagcactacccttctttaaaagcatgtatgtacga
cob_nivicola    atcgcactagtcttcatatgtctactagcactacccttctttaaaagcatgtatgtacga
cob_pulvinatus  atcgcactagtcttcatatgtctactagcactacccttctttaaaagcatgtatgtacga
cob_quitensis   atcgcactagtcttcatatgtctactagcactacccttctttaaaagcatgtatgtacga
cob_lycopodioid atagcactagtattcatatgtctaatagcattacccttctttaaaaccatgcatgtaaga
                ** ******** ************ *****.*************** ****.***** **

cob_affinis     agttctacttttcgacctatttaccaagcaaccttttggctactcgcggctgattgtaca
cob_apetalus    agttctacttttcgacctatttaccaagcaaccttttggctactcgcggctgattgtaca
cob_curtisiae   agttctacttttcgacctatttaccaagcaaccttttggctactcgcggctgattgtaca
cob_muscoides   agttctacttttcgacctatttaccaagcaaccttttggctactcgcggctgattgtaca
cob_nivicola    agttctacttttcgacctatttaccaagcaaccttttggctactcgcggctgattgtaca
cob_pulvinatus  agttctacttttcgacctatttaccaagcaaccttttggctactcgcggctgattgtaca
cob_quitensis   agttctacttttcgacctatttaccaagcaaccttttggctactcgcggctgattgtaca
cob_lycopodioid agttccacctttagacccatttaccaagcaaccttttggatactagcagcagattgtgca
                *****.**.*** ****.********************* **** **.** ******.**

cob_affinis     atactaggatggatcggctgtcaacctgtagaagcgccttacgtgactataggccaaatc
cob_apetalus    atactaggatggatcggctgtcaacctgtagaagcgccttacgtgactataggccaaatc
cob_curtisiae   atactaggatggatcggctgtcaacctgtagaagcgccttacgtgactataggccaaatc
cob_muscoides   atactaggatggatcggctgtcaacctgtagaagcgccttacgtgactataggccaaatc
cob_nivicola    atactaggatggatcggctgtcaacctgtagaagcgccttacgtgactataggccaaatc
cob_pulvinatus  atactaggatggatcggctgtcaacctgtagaagcgccttacgtgactataggccaaatc
cob_quitensis   atactaggatggatcggctgtcaacctgtagaagcgccttacgtgactataggccaaatc
cob_lycopodioid atactagggtggatcggctgtcaacctgtagaagcgccttacgtcactataggacaaatc
                ********.*********************************** ******** ******

cob_affinis     gcatctatagtcttcttcctcttctttgccgtaacacctattctgggcaaagtaggagca
cob_apetalus    gcatctatagtcttcttcctcttctttgccgtaacacctattctgggcaaagtaggagca
cob_curtisiae   gcatctatagtcttcttcctcttctttgccgtaacacctattctgggcaaagtaggagca
cob_muscoides   gcatctatagtcttcttcctcttctttgccgtaacacctattctgggcaaagtaggagca
cob_nivicola    gcatctatagtcttcttcctcttctttgccgtaacacctattctgggcaaagtaggagca
cob_pulvinatus  gcatctatagtcttcttcctcttctttgccgtaacacctattctgggcaaagtaggagca
cob_quitensis   gcatctatagtcttcttcctcttctttgccgtaacacctattctgggcaaagtaggagca
cob_lycopodioid gcatctatagtcttcttcctcttctttgccgtaacacctattctgggcaaagtaggagca
                ************************************************************

cob_affinis     aacataccaaactcttacaaagaaacctaa
cob_apetalus    aacataccaaactcttacaaagaaacctaa
cob_curtisiae   aacataccaaactcttacaaagaaacctaa
cob_muscoides   aacataccaaactcttacaaagaaacctaa
cob_nivicola    aacataccaaactcttacaaagaaacctaa
cob_pulvinatus  aacataccaaactcttacaaagaaacctaa
cob_quitensis   aacataccaaactcttacaaagaaacctaa
cob_lycopodioid aacataccaaactcttacaaagaaacctaa
                ******************************

-------------------------------------------------------------------------------------------------
CLUSTAL format alignment by MAFFT (v7.505)


cox1_affinis    atgcccaatcttattcgctggctcttttctactaatcacaaggatataggtactctttat
cox1_apetalus   atgcccaatcttattcgctggctcttttctactaatcacaaggatataggtactctttat
cox1_muscoides  atgcccaatcttattcgctggctcttttctactaatcacaaggatataggtactctttat
cox1_nivicola   atgcccaatcttattcgctggctcttttctactaatcacaaggatataggtactctttat
cox1_pulvinatus atgcccaatcttattcgctggctcttttctactaatcacaaggatataggtactctttat
cox1_quitensis  atgcccaatcttattcgctggctcttttctactaatcacaaggatataggtactctttat
cox1_curtisiae  atgcccaatcttattcgctggctcttttctactaatcacaaggatataggtactctttat
cox1_lycopodioi atgcccaatcttattcgctggctcttttctactaatcacaaggatatcggtactctttat
                *********************************************** ************

cox1_affinis    tttatcttcggcgcgattgcgggagtgatgggcacatgtttttctgtattgattcgtatg
cox1_apetalus   tttatcttcggcgcgattgcgggagtgatgggcacatgtttttctgtattgattcgtatg
cox1_muscoides  tttatcttcggcgcgattgcgggagtgatgggcacatgtttttctgtattgattcgtatg
cox1_nivicola   tttatcttcggcgcgattgcgggagtgatgggcacatgtttttctgtattgattcgtatg
cox1_pulvinatus tttatcttcggcgcgattgcgggagtgatgggcacatgtttttctgtattgattcgtatg
cox1_quitensis  tttatcttcggcgcgattgcgggagtgatgggcacatgtttttctgtattgattcgtatg
cox1_curtisiae  tttatcttcggcgcgattgcgggagtgatgggcacatgtttttctgtattgattcgtatg
cox1_lycopodioi tttatcttcggcgcgattgctggagtgatgggcacatgtttttctgtattgattcgtatg
                ******************** ***************************************

cox1_affinis    gaattagctcgccccggcgatcaaattcttggcgggaatcatcaactttataatgtttta
cox1_apetalus   gaattagctcgccccggcgatcaaattcttggcgggaatcatcaactttataatgtttta
cox1_muscoides  gaattagctcgccccggcgatcaaattcttggcgggaatcatcaactttataatgtttta
cox1_nivicola   gaattagctcgccccggcgatcaaattcttggcgggaatcatcaactttataatgtttta
cox1_pulvinatus gaattagctcgccccggcgatcaaattcttggcgggaatcatcaactttataatgtttta
cox1_quitensis  gaattagctcgccccggcgatcaaattcttggcgggaatcatcaactttataatgtttta
cox1_curtisiae  gaattagctcgccccggcgatcaaattcttggcgggaatcatcaactttataatgtttta
cox1_lycopodioi gaattagctcgccccggcgatcaaattcttggcgggaatcatcaactttataatgtttta
                ************************************************************

cox1_affinis    ataactgcgcatgcttttttgatgatattttttatggtgatgcctgcgatgatcggtggt
cox1_apetalus   ataactgcgcatgcttttttgatgatattttttatggtgatgcctgcgatgatcggtggt
cox1_muscoides  ataactgcgcatgcttttttgatgatattttttatggtgatgcctgcgatgatcggtggt
cox1_nivicola   ataactgcgcatgcttttttgatgatattttttatggtgatgcctgcgatgatcggtggt
cox1_pulvinatus ataactgcgcatgcttttttgatgatattttttatggtgatgcctgcgatgatcggtggt
cox1_quitensis  ataactgcgcatgcttttttgatgatattttttatggtgatgcctgcgatgatcggtggt
cox1_curtisiae  ataactgcgcatgcttttttgatgatattttttatggtgatgcctgcgatgatcggtggt
cox1_lycopodioi ataactgcgcatgcttttttgatgatattttttatggtgatgcctgcgatgatcggtggt
                ************************************************************

cox1_affinis    tttggtaattggtttgttcctattctgatcggtgcgcctgacatggcctttcctcgttta
cox1_apetalus   tttggtaattggtttgttcctattctgatcggtgcgcctgacatggcctttcctcgttta
cox1_muscoides  tttggtaattggtttgttcctattctgatcggtgcgcctgacatggcctttcctcgttta
cox1_nivicola   tttggtaattggtttgttcctattctgatcggtgcgcctgacatggcctttcctcgttta
cox1_pulvinatus tttggtaattggtttgttcctattctgatcggtgcgcctgacatggcctttcctcgttta
cox1_quitensis  tttggtaattggtttgttcctattctgatcggtgcgcctgacatggcctttcctcgttta
cox1_curtisiae  tttggtaattggtttgttcctattctgatcggtgcgcctgacatggcctttcctcgttta
cox1_lycopodioi tttggtaattggtttgttcctattctgatcggtgcgcctgacatggcctttcctcgttta
                ************************************************************

cox1_affinis    aataatatttcattctggttattgcctcccagtcttttgcttcttttaagctctgcttta
cox1_apetalus   aataatatttcattctggttattgcctcccagtcttttgcttcttttaagctctgcttta
cox1_muscoides  aataatatttcattctggttattgcctcccagtcttttgcttcttttaagctctgcttta
cox1_nivicola   aataatatttcattctggttattgcctcccagtcttttgcttcttttaagctctgcttta
cox1_pulvinatus aataatatttcattctggttattgcctcccagtcttttgcttcttttaagctctgcttta
cox1_quitensis  aataatatttcattctggttattgcctcccagtcttttgcttcttttaagctctgcttta
cox1_curtisiae  aataatatttcattctggttattgcctcccagtcttttgcttcttttaagctctgcttta
cox1_lycopodioi aataatatttcattctggttattgcctcccagtcttttgcttcttttaagctctgcttta
                ************************************************************

cox1_affinis    gtggaagttggtagcggtactggttggactgtctatcctcctttaagtggtattactagc
cox1_apetalus   gtggaagttggtagcggtactggttggactgtctatcctcctttaagtggtattactagc
cox1_muscoides  gtggaagttggtagcggtactggttggactgtctatcctcctttaagtggtattactagc
cox1_nivicola   gtggaagttggtagcggtactggttggactgtctatcctcctttaagtggtattactagc
cox1_pulvinatus gtggaagttggtagcggtactggttggactgtctatcctcctttaagtggtattactagc
cox1_quitensis  gtggaagttggtagcggtactggttggactgtctatcctcctttaagtggtattactagc
cox1_curtisiae  gtggaagttggtagcggtactggttggactgtctatcctcctttaagtggtattactagc
cox1_lycopodioi gtggaagttggtagcggtactggttggactgtctatcctcctttaagtggtattactagc
                ************************************************************

cox1_affinis    cattctgggggctctgttgatttagctatttttagtcttcatctctctggtatttcatct
cox1_apetalus   cattctgggggctctgttgatttagctatttttagtcttcatctctctggtatttcatct
cox1_muscoides  cattctgggggctctgttgatttagctatttttagtcttcatctctctggtatttcatct
cox1_nivicola   cattctgggggctctgttgatttagctatttttagtcttcatctctctggtatttcatct
cox1_pulvinatus cattctgggggctctgttgatttagctatttttagtcttcatctctctggtatttcatct
cox1_quitensis  cattctgggggctctgttgatttagctatttttagtcttcatctctctggtatttcatct
cox1_curtisiae  cattctgggggctctgttgatttagctatttttagtcttcatctctctggtatttcatct
cox1_lycopodioi cattctgggggctctgttgatttagctatttttagtcttcatctctctggtatttcatct
                ************************************************************

cox1_affinis    attttaggttctatcaattttataacaactatcttcaatatgcgtggccctgggatgact
cox1_apetalus   attttaggttctatcaattttataacaactatcttcaatatgcgtggccctgggatgact
cox1_muscoides  attttaggttctatcaattttataacaactatcttcaatatgcgtggccctgggatgact
cox1_nivicola   attttaggttctatcaattttataacaactatcttcaatatgcgtggccctgggatgact
cox1_pulvinatus attttaggttctatcaattttataacaactatcttcaatatgcgtggccctgggatgact
cox1_quitensis  attttaggttctatcaattttataacaactatcttcaatatgcgtggccctgggatgact
cox1_curtisiae  attttaggttctatcaattttataacaactatcttcaatatgcgtggccctgggatgact
cox1_lycopodioi attttaggttctatcaattttataacaactatcttcaatatgcgtggccctgggatgact
                ************************************************************

cox1_affinis    atgcatagattacccttatttgtttggtctgttctagtgacagcattcctccttttatta
cox1_apetalus   atgcatagattacccttatttgtttggtctgttctagtgacagcattcctccttttatta
cox1_muscoides  atgcatagattacccttatttgtttggtctgttctagtgacagcattcctccttttatta
cox1_nivicola   atgcatagattacccttatttgtttggtctgttctagtgacagcattcctccttttatta
cox1_pulvinatus atgcatagattacccttatttgtttggtctgttctagtgacagcattcctccttttatta
cox1_quitensis  atgcatagattacccttatttgtttggtctgttctagtgacagcattcctccttttatta
cox1_curtisiae  atgcatagattacccttatttgtttggtctgttctagtgacagcattcctccttttatta
cox1_lycopodioi atgcatagattacccttatttgtttggtctgttctagtgacagcattcctccttttatta
                ************************************************************

cox1_affinis    tcgcttcctgtgctggctggtgctattacgatgttattaaccgatcgcaactttaataca
cox1_apetalus   tcgcttcctgtgctggctggtgctattacgatgttattaaccgatcgcaactttaataca
cox1_muscoides  tcgcttcctgtgctggctggtgctattacgatgttattaaccgatcgcaactttaataca
cox1_nivicola   tcgcttcctgtgctggctggtgctattacgatgttattaaccgatcgcaactttaataca
cox1_pulvinatus tcgcttcctgtgctggctggtgctattacgatgttattaaccgatcgcaactttaataca
cox1_quitensis  tcgcttcctgtgctggctggtgctattacgatgttattaaccgatcgcaactttaataca
cox1_curtisiae  tcgcttcctgtgctggctggtgctattacgatgttattaaccgatcgcaactttaataca
cox1_lycopodioi tcgcttcctgtgctggctggtgctattacgatgttattaaccgatcgcaactttaataca
                ************************************************************

cox1_affinis    acgttttttgatcctgctggtggaggcgaccccatcttatatcaacatcttttttggttt
cox1_apetalus   acgttttttgatcctgctggtggaggcgaccccatcttatatcaacatcttttttggttt
cox1_muscoides  acgttttttgatcctgctggtggaggcgaccccatcttatatcaacatcttttttggttt
cox1_nivicola   acgttttttgatcctgctggtggaggcgaccccatcttatatcaacatcttttttggttt
cox1_pulvinatus acgttttttgatcctgctggtggaggcgaccccatcttatatcaacatcttttttggttt
cox1_quitensis  acgttttttgatcctgctggtggaggcgaccccatcttatatcaacatcttttttggttt
cox1_curtisiae  acgttttttgatcctgctggtggaggcgaccccatcttatatcaacatcttttttggttt
cox1_lycopodioi acgttttttgatcctgctggtggaggcgaccccatcttatatcagcatcttttttggttt
                ********************************************.***************

cox1_affinis    ttcggtcatccagaagtctatattctgattctgcctggattcggtatcataagtcatatc
cox1_apetalus   ttcggtcatccagaagtctatattctgattctgcctggattcggtatcataagtcatatc
cox1_muscoides  ttcggtcatccagaagtctatattctgattctgcctggattcggtatcataagtcatatc
cox1_nivicola   ttcggtcatccagaagtctatattctgattctgcctggattcggtatcataagtcatatc
cox1_pulvinatus ttcggtcatccagaagtctatattctgattctgcctggattcggtatcataagtcatatc
cox1_quitensis  ttcggtcatccagaagtctatattctgattctgcctggattcggtatcataagtcatatc
cox1_curtisiae  ttcggtcatccagaagtctatattctgattctgcctggattcggtatcataagtcatatc
cox1_lycopodioi ttcggtcatccagaggtctatattctgattctgcctggattcggtatcataagtcatatc
                **************.*********************************************

cox1_affinis    gtttctactttttctaaaaaaccggtcttcggttatattggaatggtttacgcgatgatc
cox1_apetalus   gtttctactttttctaaaaaaccggtcttcggttatattggaatggtttacgcgatgatc
cox1_muscoides  gtttctactttttctaaaaaaccggtcttcggttatattggaatggtttacgcgatgatc
cox1_nivicola   gtttctactttttctaaaaaaccggtcttcggttatattggaatggtttacgcgatgatc
cox1_pulvinatus gtttctactttttctaaaaaaccggtcttcggttatattggaatggtttacgcgatgatc
cox1_quitensis  gtttctactttttctaaaaaaccggtcttcggttatattggaatggtttacgcgatgatc
cox1_curtisiae  gtttctactttttctaaaaaaccggtcttcggttatattggaatggtttacgcgatgatc
cox1_lycopodioi gtttctactttttctaaaaaaccggtcttcggttatataggcatggtttatgcgatgatc
                ************************************** ** ********.*********

cox1_affinis    agtatcggtgttcttggctttcttgtttgggctcatcatatgtttactgtgggtttagac
cox1_apetalus   agtatcggtgttcttggctttcttgtttgggctcatcatatgtttactgtgggtttagac
cox1_muscoides  agtatcggtgttcttggctttcttgtttgggctcatcatatgtttactgtgggtttagac
cox1_nivicola   agtatcggtgttcttggctttcttgtttgggctcatcatatgtttactgtgggtttagac
cox1_pulvinatus agtatcggtgttcttggctttcttgtttgggctcatcatatgtttactgtgggtttagac
cox1_quitensis  agtatcggtgttcttggctttcttgtttgggctcatcatatgtttactgtgggtttagac
cox1_curtisiae  agtatcggtgttcttggctttcttgtttgggctcatcatatgtttactgtgggtttagac
cox1_lycopodioi agtataggtgttcttggctttcttgtttgggctcatcatatgtttactgtgggcttagac
                ***** ***********************************************.******

cox1_affinis    gtcgatacccgcgcttacttcaccgcagctactatgatcatagctatcccgactggcatt
cox1_apetalus   gtcgatacccgcgcttacttcaccgcagctactatgatcatagctatcccgactggcatt
cox1_muscoides  gtcgatacccgcgcttacttcaccgcagctactatgatcatagctatcccgactggcatt
cox1_nivicola   gtcgatacccgcgcttacttcaccgcagctactatgatcatagctatcccgactggcatt
cox1_pulvinatus gtcgatacccgcgcttacttcaccgcagctactatgatcatagctatcccgactggcatt
cox1_quitensis  gtcgatacccgcgcttacttcaccgcagctactatgatcatagctatcccgactggcatt
cox1_curtisiae  gtcgatacccgcgcttacttcaccgcagctactatgatcatagctatcccgactggcatt
cox1_lycopodioi gttgatacccgcgcttacttcaccgcagctactatgatcatagctatcccgactggcatt
                **.*********************************************************

cox1_affinis    aaaatttttagttggatcgctactatgtgggggggttcgatacaatacaaaacacccatg
cox1_apetalus   aaaatttttagttggatcgctactatgtgggggggttcgatacaatacaaaacacccatg
cox1_muscoides  aaaatttttagttggatcgctactatgtgggggggttcgatacaatacaaaacacccatg
cox1_nivicola   aaaatttttagttggatcgctactatgtgggggggttcgatacaatacaaaacacccatg
cox1_pulvinatus aaaatttttagttggatcgctactatgtgggggggttcgatacaatacaaaacacccatg
cox1_quitensis  aaaatttttagttggatcgctactatgtgggggggttcgatacaatacaaaacacccatg
cox1_curtisiae  aaaatttttagttggatcgctactatgtgggggggttcgatacaatacaaaacacccatg
cox1_lycopodioi aaaatctttagttggatcgcgactatgtggggaggttcgatacaatacaaaacacccatg
                *****.************** ***********.***************************

cox1_affinis    ttattcgctgtagggttcatctttttattcacagtcgggggactcactgggatagtccta
cox1_apetalus   ttattcgctgtagggttcatctttttattcacagtcgggggactcactgggatagtccta
cox1_muscoides  ttattcgctgtagggttcatctttttattcacagtcgggggactcactgggatagtccta
cox1_nivicola   ttattcgctgtagggttcatctttttattcacagtcgggggactcactgggatagtccta
cox1_pulvinatus ttattcgctgtagggttcatctttttattcacagtcgggggactcactgggatagtccta
cox1_quitensis  ttattcgctgtagggttcatctttttattcacagtcgggggactcactgggatagtccta
cox1_curtisiae  ttattcgctgtagggttcatctttttattcacagtcgggggactcactgggatagtccta
cox1_lycopodioi ttatttgctgtagggttcatctttttgttcacagtcggaggactcactggaatagtccta
                *****.********************.***********.***********.*********

cox1_affinis    gctaatgcggggatagacattgcgttacatgacacttattatgtcgttgcccatttccat
cox1_apetalus   gctaatgcggggatagacattgcgttacatgacacttattatgtcgttgcccatttccat
cox1_muscoides  gctaatgcggggatagacattgcgttacatgacacttattatgtcgttgcccatttccat
cox1_nivicola   gctaatgcggggatagacattgcgttacatgacacttattatgtcgttgcccatttccat
cox1_pulvinatus gctaatgcggggatagacattgcgttacatgacacttattatgtcgttgcccatttccat
cox1_quitensis  gctaatgcggggatagacattgcgttacatgacacttattatgtcgttgcccatttccat
cox1_curtisiae  gctaatgcggggatagacattgcgttacatgacacttattatgtcgttgcccatttccat
cox1_lycopodioi gctaatgcggggatagacattgctttacatgacacttattatgtcgttgcccatttccat
                *********************** ************************************

cox1_affinis    tatgtcctttctatgggagccgtgtttgctttatttgcaggattttactactgggtggga
cox1_apetalus   tatgtcctttctatgggagccgtgtttgctttatttgcaggattttactactgggtggga
cox1_muscoides  tatgtcctttctatgggagccgtgtttgctttatttgcaggattttactactgggtggga
cox1_nivicola   tatgtcctttctatgggagccgtgtttgctttatttgcaggattttactactgggtggga
cox1_pulvinatus tatgtcctttctatgggagccgtgtttgctttatttgcaggattttactactgggtggga
cox1_quitensis  tatgtcctttctatgggagccgtgtttgctttatttgcaggattttactactgggtggga
cox1_curtisiae  tatgtcctttctatgggagcggtgtttgctttatttgcaggattttactactgggtggga
cox1_lycopodioi tatgtcctttctatgggagccgtttttgctttatttgcaggattttactactgggtggga
                ******************** ** ************************************

cox1_affinis    aaaatctgtggtcgagcataccctgaaaccttggggcaaattcatttttggatcaccttt
cox1_apetalus   aaaatctgtggtcgagcataccctgaaaccttggggcaaattcatttttggatcaccttt
cox1_muscoides  aaaatctgtggtcgagcataccctgaaaccttggggcaaattcatttttggatcaccttt
cox1_nivicola   aaaatctgtggtcgagcataccctgaaaccttggggcaaattcatttttggatcaccttt
cox1_pulvinatus aaaatctgtggtcgagcataccctgaaaccttggggcaaattcatttttggatcaccttt
cox1_quitensis  aaaatctgtggtcgagcataccctgaaaccttggggcaaattcatttttggatcaccttt
cox1_curtisiae  aaaatctgtggtcgagcataccctgaaaccttggggcaaattcatttttggatcaccttt
cox1_lycopodioi aaaatctgtggtcgaacataccctgaaactttggggcaaattcatttttggatcaccttt
                ***************.*************.******************************

cox1_affinis    ttcggggttaatctgaccttcttcccaatgcatttcttagggctatcaggtatgccacgc
cox1_apetalus   ttcggggttaatctgaccttcttcccaatgcatttcttagggctatcaggtatgccacgc
cox1_muscoides  ttcggggttaatctgaccttcttcccaatgcatttcttagggctatcaggtatgccacgc
cox1_nivicola   ttcggggttaatctgaccttcttcccaatgcatttcttagggctatcaggtatgccacgc
cox1_pulvinatus ttcggggttaatctgaccttcttcccaatgcatttcttagggctatcaggtatgccacgc
cox1_quitensis  ttcggggttaatctgaccttcttcccaatgcatttcttagggctatcaggtatgccacgc
cox1_curtisiae  ttcggggttaatctgaccttcttcccaatgcatttcttagggctatcaggtatgccacgc
cox1_lycopodioi ttcggggttaatctgaccttcttcccaatgcatttcttagggctatcgggtatgccacgg
                ***********************************************.*********** 

cox1_affinis    cgcattccagattatccagatgcttacgctggatggaatgcagttagcagtttaggctcc
cox1_apetalus   cgcattccagattatccagatgcttacgctggatggaatgcagttagcagtttaggctcc
cox1_muscoides  cgcattccagattatccagatgcttacgctggatggaatgcagttagcagtttaggctcc
cox1_nivicola   cgcattccagattatccagatgcttacgctggatggaatgcagttagcagtttaggctcc
cox1_pulvinatus cgcattccagattatccagatgcttacgctggatggaatgcagttagcagtttaggctcc
cox1_quitensis  cgcattccagattatccagatgcttacgctggatggaatgcagttagcagtttaggctcc
cox1_curtisiae  cgcattccagattatccagatgcttacgctggatggaatgcagttagcagtttaggctcc
cox1_lycopodioi cgcattccagattatccagatgcttacgcaggatggaatgccgttagcagtttaggctcg
                ***************************** *********** ***************** 

cox1_affinis    tatatctccgtagttggtatttgtgttttcttcgtggtcgtagcaatcactttaagcagc
cox1_apetalus   tatatctccgtagttggtatttgtgttttcttcgtggtcgtagcaatcactttaagcagc
cox1_muscoides  tatatctccgtagttggtatttgtgttttcttcgtggtcgtagcaatcactttaagcagc
cox1_nivicola   tatatctccgtagttggtatttgtgttttcttcgtggtcgtagcaatcactttaagcagc
cox1_pulvinatus tatatctccgtagttggtatttgtgttttcttcgtggtcgtagcaatcactttaagcagc
cox1_quitensis  tatatctccgtagttggtatttgtgttttcttcgtggtcgtagcaatcactttaagcagc
cox1_curtisiae  tatatctccgtagttggtatttgtgttttcttcgtggtcgtagcaatcactttaagcagc
cox1_lycopodioi tatatctccgtagttggtatttgtgttttcttcgtggtcgtagcaatcactttaagcagc
                ************************************************************

cox1_affinis    ggaaagaagaacgcaaaggccaacatctcttgggcggatgaagataattcaaccacacta
cox1_apetalus   ggaaagaagaacgcaaaggccaacatctcttgggcggatgaagataattcaaccacacta
cox1_muscoides  ggaaagaagaacgcaaaggccaacatctcttgggcggatgaagataattcaaccacacta
cox1_nivicola   ggaaagaagaacgcaaaggccaacatctcttgggcggatgaagataattcaaccacacta
cox1_pulvinatus ggaaagaagaacgcaaaggccaacatctcttgggcggatgaagataattcaaccacacta
cox1_quitensis  ggaaagaagaacgcaaaggccaacatctcttgggcggatgaagataattcaaccacacta
cox1_curtisiae  ggaaagaagaacgcaaaggccaacatctcttgggcggatgaagataattcaaccacacta
cox1_lycopodioi ggaaagaagaacacaaaggccaacatctcttgggcggatgaagataattcaaccacacta
                ************.***********************************************

cox1_affinis    gaatggatggtacaaagtcctccagcttttcacacttttggagaactgccaactattaag
cox1_apetalus   gaatggatggtacaaagtcctccagcttttcacacttttggagaactgccaactattaag
cox1_muscoides  gaatggatggtacaaagtcctccagcttttcacacttttggagaactgccaactattaag
cox1_nivicola   gaatggatggtacaaagtcctccagcttttcacacttttggagaactgccaactattaag
cox1_pulvinatus gaatggatggtacaaagtcctccagcttttcacacttttggagaactgccaactattaag
cox1_quitensis  gaatggatggtacaaagtcctccagcttttcacacttttggagaactgccaactattaag
cox1_curtisiae  gaatggatggtacaaagtcctccagcttttcacacttttggagaactgccaactattaag
cox1_lycopodioi gaatggatggtacaaagtcctccagcttttcacacttttggagaactgccaactattaag
                ************************************************************

cox1_affinis    caaatgcaaaaataa
cox1_apetalus   caaatgcaaaaataa
cox1_muscoides  caaatgcaaaaataa
cox1_nivicola   caaatgcaaaaataa
cox1_pulvinatus caaatgcaaaaataa
cox1_quitensis  caaatgcaaaaataa
cox1_curtisiae  caaatgcaaaaataa
cox1_lycopodioi caaatgaaaaaataa
                ****** ********

-------------------------------------------------------------------------------------------------
CLUSTAL format alignment by MAFFT (v7.505)


cox2_affinis    atgattgttcgagaatggctattcttcacaattgctccttgtgatgcagcggaaccatgg
cox2_apetalus   atgattgttcgagaatggctattcttcacaattgctccttgtgatgcagcggaaccatgg
cox2_muscoides  atgattgttcgagaatggctattcttcacaattgctccttgtgatgcagcggaaccatgg
cox2_nivicola   atgattgttcgagaatggctattcttcacaattgctccttgtgatgcagcggaaccatgg
cox2_pulvinatus atgattgttcgagaatggctattcttcacaattgctccttgtgatgcagcggaaccatgg
cox2_curtisiae  atgtttttttgtttgttttttttgtttcctgtttcttattgtgatgctgcggaaccttgg
cox2_quitensis  atgtttttttgtttgttttttttgtttcctgtttcttattgtgatgctgcggaaccttgg
cox2_lycopodioi atgtttttttgtttgttttttttgtttcctgtttcttattgtgatgctgctgaaccttgg
                *** ** **.*   .*  .* ** **. * .** **. ********* ** ***** ***

cox2_affinis    caattaggatttcaagacgcagcaacacctatgatgcaaggaataatagacttacatcat
cox2_apetalus   caattaggatttcaagacgcagcaacacctatgatgcaaggaataatagacttacatcat
cox2_muscoides  caattaggatttcaagacgcagcaacacctatgatgcaaggaataatagacttacatcat
cox2_nivicola   caattaggatttcaagacgcagcaacacctatgatgcaaggaataatagacttacatcat
cox2_pulvinatus caattaggatttcaagacgcagcaacacctatgatgcaaggaataatagacttacatcat
cox2_curtisiae  caattaggttttcaagaccctggtacgcctcttatgcaagcgttaataaacttacatgat
cox2_quitensis  caattaggttttcaagaccctggtacgcctcttatgcaagcgttaataaacttacatgat
cox2_lycopodioi caattaggttttcaagaccctggtacgcctcttatgcaagcgataataaacttacatgat
                ******** ********* * *  **.*** * ******* . *****.******** **

cox2_affinis    gatatctttttcttcctcattcttattttggttttcgtatcatggatcttggttcgcgct
cox2_apetalus   gatatctttttcttcctcattcttattttggttttcgtatcatggatcttggttcgcgct
cox2_muscoides  gatatctttttcttcctcattcttattttggttttcgtatcatggatcttggttcgcgct
cox2_nivicola   gatatctttttcttcctcattcttattttggttttcgtatcatggatcttggttcgcgct
cox2_pulvinatus gatatctttttcttcctcattcttattttggttttcgtatcatggatcttggttcgcgct
cox2_curtisiae  gatattgtttttttccttattctgattttggttttcgtgttatggttgttgtttcgtgct
cox2_quitensis  gatattgtttttttccttattctgattttggttttcgtgttatggttgttgtttcgtgct
cox2_lycopodioi gatattgtttttttccttattctgattttggttttcgtgttatggttgttggttcgtgct
                *****. ****.*****.***** **************.*.**** * *** ****.***

cox2_affinis    ttatggcatttccactataagaaaagtccaatcccgcaaaggattgttcatggaactact
cox2_apetalus   ttatggcatttccactataagaaaagtccaatcccgcaaaggattgttcatggaactact
cox2_muscoides  ttatggcatttccactataagaaaagtccaatcccgcaaaggattgttcatggaactact
cox2_nivicola   ttatggcatttccactataagaaaagtccaatcccgcaaaggattgttcatggaactact
cox2_pulvinatus ttatggcatttccactataagaaaagtccaatcccgcaaaggattgttcatggaactact
cox2_curtisiae  ttatggcatttcaactgtaagcgtagtcctttacctcaacgtattgttcatggtcgtact
cox2_quitensis  ttatggcatttcaactgtaagcgtagtcctttacctcaacgtattgttcatggtcgtact
cox2_lycopodioi ttatggcatttcaactgttcgcgtagtcctatccctcaacgtattgttcatggtcgtact
                ************ ***.*  * . *****  * ** *** * ***********   ****

cox2_affinis    attgagattattcggaccatctttcctagtatcatcctgatgttcattgctataccatca
cox2_apetalus   attgagattattcggaccatctttcctagtatcatcctgatgttcattgctataccatca
cox2_muscoides  attgagattattcggaccatctttcctagtatcatcctgatgttcattgctataccatca
cox2_nivicola   attgagattattcggaccatctttcctagtatcatcctgatgttcattgctataccatca
cox2_pulvinatus attgagattattcggaccatctttcctagtatcatcctgatgttcattgctataccatca
cox2_curtisiae  attgagcttatttggactctgattccctctctgatcgtgcttatcataataataccttct
cox2_quitensis  attgagcttatttggactctgattccctctctgatcgtgcttatcataataataccttct
cox2_lycopodioi atcgagcttatttggacgctgattccttctctgatcgtgctgatcataataatcccttct
                **.*** *****.****  *  ****.  * * *** ** *  **** .. ** ** ** 

cox2_affinis    tttgctctcttatactcaatggacga------ggtagtagtagatccagccattactatc
cox2_apetalus   tttgctctcttatactcaatggacga------ggtagtagtagatccagccattactatc
cox2_muscoides  tttgctctcttatactcaatggacga------ggtagtagtagatccagccattactatc
cox2_nivicola   tttgctctcttatactcaatggacga------ggtagtagtagatccagccattactatc
cox2_pulvinatus tttgctctcttatactcaatggacga------ggtagtagtagatccagccattactatc
cox2_curtisiae  ggttctcttttatacaagatggacgacgacacgctggtggtggatacttcgcttactctg
cox2_quitensis  ggttctcttttatacaagatggacgacgacacgctggtggtggatacttcgcttactctg
cox2_lycopodioi ggttctcttttatacaaaatggacgacgacacgctagtggtggatacttcgcttactctg
                  * ****.******  .********      * *.**.**.*** *  *  ***** * 

cox2_affinis    aaagctattggacatcaatggtattggacttatgagtattcggactataacagttccgat
cox2_apetalus   aaagctattggacatcaatggtattggacttatgagtattcggactataacagttccgat
cox2_muscoides  aaagctattggacatcaatggtattggacttatgagtattcggactataacagttccgat
cox2_nivicola   aaagctattggacatcaatggtattggacttatgagtattcggactataacagttccgat
cox2_pulvinatus aaagctattggacatcaatggtattggacttatgagtattcggactataacagttccgat
cox2_curtisiae  aaagctattggtcatcaatggtattggagttatgagtattctgactataacagttctgat
cox2_quitensis  aaagctattggtcatcaatggtattggagttatgagtattctgactataacagttctgat
cox2_lycopodioi aaagctattggtcatcaatggtattggagttatgagtattctgactataacagttctgat
                *********** **************** ************ **************.***

cox2_affinis    gaacagtcactcacttttgacagttatatgattccagaagatgatttagaattgggtcaa
cox2_apetalus   gaacagtcactcacttttgacagttatatgattccagaagatgatttagaattgggtcaa
cox2_muscoides  gaacagtcactcacttttgacagttatatgattccagaagatgatttagaattgggtcaa
cox2_nivicola   gaacagtcactcacttttgacagttatatgattccagaagatgatttagaattgggtcaa
cox2_pulvinatus gaacagtcactcacttttgacagttatatgattccagaagatgatttagaattgggtcaa
cox2_curtisiae  gaggattctttagcttttgacagttatatgattcccgaggatgatttagaattgggtcaa
cox2_quitensis  gaggattctttagcttttgacagttatatgattcccgaggatgatttagaattgggtcaa
cox2_lycopodioi gaggattctttatcttttgacagttatatgattcccgaggatgatttagaattgggtcaa
                **. * ** .*  ********************** **.*********************

cox2_affinis    ttacgtttattagaagtggacaatagagtggttgtaccagccaaaactcatatacgtatt
cox2_apetalus   ttacgtttattagaagtggacaatagagtggttgtaccagccaaaactcatatacgtatt
cox2_muscoides  ttacgtttattagaagtggacaatagagtggttgtaccagccaaaactcatatacgtatt
cox2_nivicola   ttacgtttattagaagtggacaatagagtggttgtaccagccaaaactcatatacgtatt
cox2_pulvinatus ttacgtttattagaagtggacaatagagtggttgtaccagccaaaactcatatacgtatt
cox2_curtisiae  ttacgtttattagaagtggacaatcgcgtggttttacccgtgaagactcatatccgtatt
cox2_quitensis  ttacgtttattagaagtggacaatcgcgtggttttacccgtgaagactcatatccgtatt
cox2_lycopodioi ttacgtttattagaagtggacaatcgcgtggttttacccgtgaagactcatatccgtatt
                ************************ * ****** **** *. **.******** ******

cox2_affinis    attgtaacatctgctgatgtacttcatagttgggctgtaccttccttaggtgtgaaatgt
cox2_apetalus   attgtaacatctgctgatgtacttcatagttgggctgtaccttccttaggtgtgaaatgt
cox2_muscoides  attgtaacatctgctgatgtacttcatagttgggctgtaccttccttaggtgtgaaatgt
cox2_nivicola   attgtaacatctgctgatgtacttcatagttgggctgtaccttccttaggtgtgaaatgt
cox2_pulvinatus attgtaacatctgctgatgtacttcatagttgggctgtaccttccttaggtgtgaaatgt
cox2_curtisiae  cttgtcacatctgcagatgtgcttcatagttgggctgttccttctttaggtgtgaaatgt
cox2_quitensis  cttgtcacatctgcagatgtgcttcatagttgggctgttccttctttaggtgtgaaatgt
cox2_lycopodioi cttgtgacatctgcggatgtgcttcatagttgggctgttccttctttaggtgtgaaatgt
                 **** ******** *****.***************** *****.***************

cox2_affinis    gatgctgtacctggtcgtttaaatcagacctctattttggtacaacgagaaggagtttac
cox2_apetalus   gatgctgtacctggtcgtttaaatcagacctctattttggtacaacgagaaggagtttac
cox2_muscoides  gatgctgtacctggtcgtttaaatcagacctctattttggtacaacgagaaggagtttac
cox2_nivicola   gatgctgtacctggtcgtttaaatcagacctctattttggtacaacgagaaggagtttac
cox2_pulvinatus gatgctgtacctggtcgtttaaatcagacctctattttggtacaacgagaaggagtttac
cox2_curtisiae  gatgctgtccctggtcgtttaaatcagacgcctatcttcttgaaacgtgaaggggtttac
cox2_quitensis  gatgctgtccctggtcgtttaaatcagacgcctatcttcttgaaacgtgaaggggtttac
cox2_lycopodioi gatgctgtccctggtcgtttaaatcagacgcctatcttcttgaaacgtgaaggggtttac
                ******** ******************** .****.**  *. **** *****.******

cox2_affinis    tatggtcagtgcagtgaaatttgtgggactaatcacgcttttatgcctatcgtggtcgaa
cox2_apetalus   tatggtcagtgcagtgaaatttgtgggactaatcacgcttttatgcctatcgtggtcgaa
cox2_muscoides  tatggtcagtgcagtgaaatttgtgggactaatcacgcttttatgcctatcgtggtcgaa
cox2_nivicola   tatggtcagtgcagtgaaatttgtgggactaatcacgcttttatgcctatcgtggtcgaa
cox2_pulvinatus tatggtcagtgcagtgaaatttgtgggactaatcacgcttttatgcctatcgtggtcgaa
cox2_curtisiae  tatggtcagtgcagtgaaatttgtgggactaatcacgcttttatgcctatcgtggtcgaa
cox2_quitensis  tatggtcagtgcagtgaaatttgtgggactaatcacgcttttatgcctatcgtggtcgaa
cox2_lycopodioi tatggtcagtgcagtgaaatttgtggaactaatcatgcttttatgcctatcgtggtcgaa
                **************************.********.************************

cox2_affinis    gccgtttctagcaaagattatgcgtcttgggtctctagtcaattaatttctgaagcttaa
cox2_apetalus   gccgtttctagcaaagattatgcgtcttgggtctctagtcaattaatttctgaagcttaa
cox2_muscoides  gccgtttctagcaaagattatgcgtcttgggtctctagtcaattaatttctgaagcttaa
cox2_nivicola   gccgtttctagcaaagattatgcgtcttgggtctctagtcaattaatttctgaagcttaa
cox2_pulvinatus gccgtttctagcaaagattatgcgtcttgggtctctagtcaattaatttctgaagcttaa
cox2_curtisiae  gccgtttctagcaaagattatgcgtcttgggtctctagtcaattaatttctgaagcttaa
cox2_quitensis  gccgtttctagcaaagattatgcgtcttgggtctctagtcaattaatttctgaagcttaa
cox2_lycopodioi gccgtttctcggaaagattatggttctcgggtctctagtcaattaatttctgaagcttaa
                ********* * **********  ***.********************************

-------------------------------------------------------------------------------------------------
CLUSTAL format alignment by MAFFT (v7.505)


cox3_affinis    atgattgaatcccaaagacattcttttcatttggtcgatccaagtccatggcccatttcg
cox3_apetalus   atgattgaatcccaaagacattcttttcatttggtcgatccaagtccatggcccatttcg
cox3_muscoides  atgattgaatcccaaagacattcttttcatttggtcgatccaagtccatggcccatttcg
cox3_curtisiae  atgattgaatcccaaagacattcttttcatttggtcgatccaagtccatggcccatttcg
cox3_nivicola   atgattgaatcccaaagacattcttttcatttggtcgatccaagtccatggcccatttcg
cox3_pulvinatus atgattgaatcccaaagacattcttttcatttggtcgatccaagtccatggcccatttcg
cox3_quitensis  atgattgaatcccaaagacattcttttcatttggtcgatccaagtccatggcccatttcg
cox3_lycopodioi atgattgaatcccaaaggcattcttttcatttggtcgatccaagtccatggcctatttcg
                *****************.***********************************.******

cox3_affinis    ggttcactcggagctttggcaactactgtaggaggtgtgatgtacatgcactcctttcaa
cox3_apetalus   ggttcactcggagctttggcaactactgtaggaggtgtgatgtacatgcactcctttcaa
cox3_muscoides  ggttcactcggagctttggcaactactgtaggaggtgtgatgtacatgcactcctttcaa
cox3_curtisiae  ggttcactcggagctttggcaactactgtaggaggtgtgatgtacatgcactcctttcaa
cox3_nivicola   ggttcactcggagctttggcaactactgtaggaggtgtgatgtacatgcactcctttcaa
cox3_pulvinatus ggttcactcggagctttggcaactactgtaggaggtgtgatgtacatgcactcctttcaa
cox3_quitensis  ggttcactcggagctttggcaactactgtaggaggtgtgatgtacatgcactcctttcaa
cox3_lycopodioi ggttcactcggagctttggcaaccactgtaggaggtgtgatgtacatgcactcctttcaa
                ***********************.************************************

cox3_affinis    gggggtgaaacacttctcagtttgggccttctttttattctatataccatgtttgtgtgg
cox3_apetalus   gggggtgaaacacttctcagtttgggccttctttttattctatataccatgtttgtgtgg
cox3_muscoides  gggggtgaaacacttctcagtttgggccttctttttattctatataccatgtttgtgtgg
cox3_curtisiae  gggggtgaaacacttctcagtttgggccttctttttattctatataccatgtttgtgtgg
cox3_nivicola   gggggtgaaacacttctcagtttgggccttatttttattctatataccatgtttgtgtgg
cox3_pulvinatus gggggtgaaacacttctcagtttgggccttatttttattctatataccatgtttgtgtgg
cox3_quitensis  gggggtgaaacacttctcagtttgggccttatttttattctatataccatgtttgtgtgg
cox3_lycopodioi gggggtgaaacacttctaagtttgggccttatttttattctatataccatgtttgtgtgg
                ***************** ************ *****************************

cox3_affinis    tggcgtgatgttctacgcgaatccacgttagaaggacatcataccaaagtcgtacaatta
cox3_apetalus   tggcgtgatgttctacgcgaatccacgttagaaggacatcataccaaagtcgtacaatta
cox3_muscoides  tggcgtgatgttctacgcgaatccacgttagaaggacatcataccaaagtcgtacaatta
cox3_curtisiae  tggcgtgatgttctacgcgaatccacattagaaggacatcataccaaagtcgtacaatta
cox3_nivicola   tggcgtgatgttctacgcgaatccacattagaaggacatcataccaaagtcgtacaatta
cox3_pulvinatus tggcgtgatgttctacgcgaatccacattagaaggacatcataccaaagtcgtacaatta
cox3_quitensis  tggcgtgatgttctacgcgaatccacattagaaggacatcataccaaagtcgtacaatta
cox3_lycopodioi tggcgtgatgttctacgcgaatccacattagaaggacatcataccaaagtcgtacaatta
                **************************.*********************************

cox3_affinis    ggacttcgatatgggttcattttgttcatcgtctcggaggttatgttcttttttgctttt
cox3_apetalus   ggacttcgatatgggttcattttgttcatcgtctcggaggttatgttcttttttgctttt
cox3_muscoides  ggacttcgatatgggttcattttgttcatcgtctcggaggttatgttcttttttgctttt
cox3_curtisiae  ggacttcgatatgggttcattttgttcatcgtctcggaggttatgttcttttttgctttt
cox3_nivicola   ggacttcgatatgggttcattttgttcatcgtctcggaggttatgttcttttttgctttt
cox3_pulvinatus ggacttcgatatgggttcattttgttcatcgtctcggaggttatgttcttttttgctttt
cox3_quitensis  ggacttcgatatgggttcattttgttcatcgtctcggaggttatgttcttttttgctttt
cox3_lycopodioi ggacttcgatatgggttcattttgttcatcgtctcggaggttatgttcttttttgctttt
                ************************************************************

cox3_affinis    ttttgggctttttctcattcgtctttggcacccgcggtagatatcggaggcatttggcca
cox3_apetalus   ttttgggctttttctcattcgtctttggcacccgcggtagatatcggaggcatttggcca
cox3_muscoides  ttttgggctttttctcattcgtctttggcacccgcggtagatatcggaggcatttggcca
cox3_curtisiae  ttttgggctttttctcattcttctttggcacccgcggtagatatcggaggcatttggcca
cox3_nivicola   ttttgggctttttctcattcgtctttggcacccgcggtagatatcggaggcatttggcca
cox3_pulvinatus ttttgggctttttctcattcgtctttggcacccgcggtagatatcggaggcatttggcca
cox3_quitensis  ttttgggctttttctcattcgtctttggcacccgcggtagatatcggaggcatttggcca
cox3_lycopodioi ttttgggctttttctcattcttctttggcacccgcggtagatatcggaggcatttggcca
                ******************** ***************************************

cox3_affinis    ccaaaagggattggggttttagatccttgggaaataccttttcttaataccgttcttctt
cox3_apetalus   ccaaaagggattggggttttagatccttgggaaataccttttcttaataccgttcttctt
cox3_muscoides  ccaaaagggattggggttttagatccttgggaaataccttttcttaataccgttcttctt
cox3_curtisiae  ccaaaagggattggggttttagatccttgggaaataccttttcttaataccgttcttctt
cox3_nivicola   ccaaaagggattggggttttagatccttgggaaataccttttcttaataccgttcttctt
cox3_pulvinatus ccaaaagggattggggttttagatccttgggaaataccttttcttaataccgttcttctt
cox3_quitensis  ccaaaagggattggggttttagatccttgggaaataccttttcttaataccgttcttctt
cox3_lycopodioi ccaaaagggattggggttttagatccttgggaaataccttttcttaataccgttcttctt
                ************************************************************

cox3_affinis    ctaacatccggagctgctgtaacttgggctcatcatgctatactcgcggggaagcaaaaa
cox3_apetalus   ctaacatccggagctgctgtaacttgggctcatcatgctatactcgcggggaagcaaaaa
cox3_muscoides  ctaacatccggagctgctgtaacttgggctcatcatgctatactcgcggggaagcaaaaa
cox3_curtisiae  ctaacatccggagctgctgtaacttgggctcatcatgctatactcgcggggaagcaaaaa
cox3_nivicola   ctaacatccggagctgctgtaacttgggctcatcatgctatactcgcggggaagcaaaaa
cox3_pulvinatus ctaacatccggagctgctgtaacttgggctcatcatgctatactcgcggggaagcaaaaa
cox3_quitensis  ctaacatccggagctgctgtaacttgggctcatcatgctatactcgcggggaagcaaaaa
cox3_lycopodioi ctcacatccggagctgccgtaacttgggcgcatcatgctatactcgcggggaagcaaaaa
                ** **************.*********** ******************************

cox3_affinis    agagccgtttacgctttagtagttactgttttactcgctatagtcttcacaggatttcaa
cox3_apetalus   agagccgtttacgctttagtagttactgttttactcgctatagtcttcacaggatttcaa
cox3_muscoides  agagccgtttacgctttagtagttactgttttactcgctatagtcttcacaggatttcaa
cox3_curtisiae  agagccgtttacgctttagtagttactgttttactcgctatagtcttcacaggatttcaa
cox3_nivicola   agagccgtttacgctttagtagttactgttttactcgctatagtcttcacaggatttcaa
cox3_pulvinatus agagccgtttacgctttagtagttactgttttactcgctatagtcttcacaggatttcaa
cox3_quitensis  agagccgtttacgctttagtagttactgttttactcgctatagtcttcacaggatttcaa
cox3_lycopodioi agagccgtttacgctttagtagttactgttttactcgctctagtcttcacaggctttcaa
                *************************************** ************* ******

cox3_affinis    gcaatggaatattatcaagcacccttcactattgcagatagtatttatgggtctaccttt
cox3_apetalus   gcaatggaatattatcaagcacccttcactattgcagatagtatttatgggtctaccttt
cox3_muscoides  gcaatggaatattatcaagcacccttcactattgcagatagtatttatgggtctaccttt
cox3_curtisiae  gcaatggaatattatcaagcacccttcactattgcagatagtatttatgggtctaccttt
cox3_nivicola   gcaatggaatattatcaagcacccttcactattgcagatagtatttatgggtctaccttt
cox3_pulvinatus gcaatggaatattatcaagcacccttcactattgcagatagtatttatgggtctaccttt
cox3_quitensis  gcaatggaatattatcaagcacccttcactattgcagatagtatttatgggtctaccttt
cox3_lycopodioi ggaatggaatattatcaagcacccttcactattgcggatagtatttatggttctaccttt
                * *********************************.************** *********

cox3_affinis    ttcttagcaacaggctttcatggctttcatgttattatagggactctgttcttgattgta
cox3_apetalus   ttcttagcaacaggctttcatggctttcatgttattatagggactctgttcttgattgta
cox3_muscoides  ttcttagcaacaggctttcatggctttcatgttattatagggactctgttcttgattgta
cox3_curtisiae  ttcttagcaacaggctttcatggctttcatgttattatagggactctgttcttgattgta
cox3_nivicola   ttcttagcaacaggctttcatggctttcatgttattatagggactctgttcttgattgta
cox3_pulvinatus ttcttagcaacaggctttcatggctttcatgttattatagggactctgttcttgattgta
cox3_quitensis  ttcttagcaacaggctttcatggctttcatgttattatagggactctgttcttgattgta
cox3_lycopodioi ttcttagcaacaggttttcatgggtttcatgttattatagggactctgttcttgattata
                **************.******** *********************************.**

cox3_affinis    tgtgggattcgacaatttttgggacatctcaccaaagaacatcacgttggctttgaagca
cox3_apetalus   tgtgggattcgacaatttttgggacatctcaccaaagaacatcacgttggctttgaagca
cox3_muscoides  tgtgggattcgacaatttttgggacatctcaccaaagaacatcacgttggctttgaagca
cox3_curtisiae  tgtgggattcgacaatttttgggacatctcaccaaagaacatcacgttggctttgaagca
cox3_nivicola   tgtgggattcgacaatttttgggacatctcaccaaagaacatcacgttggctttgaagca
cox3_pulvinatus tgtgggattcgacaatttttgggacatctcaccaaagaacatcacgttggctttgaagca
cox3_quitensis  tgtgggattcgacaatttttgggacatctcaccaaagaacatcacgttggctttgaagca
cox3_lycopodioi tgtgggattcgacaatttttgggacatctcaccaaagaacatcacgttggctttgaagca
                ************************************************************

cox3_affinis    gccgcatggtactggcactttgtagacgtcgtttggttattcttatttgtatcgatctat
cox3_apetalus   gccgcatggtactggcactttgtagacgtcgtttggttattcttatttgtatcgatctat
cox3_muscoides  gccgcatggtactggcactttgtagacgtcgtttggttattcttatttgtatcgatctat
cox3_curtisiae  gccgcatggtactggcactttgtagacgtcgtttggttattcttatttgtatcgatctat
cox3_nivicola   gccgcatggtactggcactttgtagacgtcgtttggttattcttatttgtatcgatctat
cox3_pulvinatus gccgcatggtactggcactttgtagacgtcgtttggttattcttatttgtatcgatctat
cox3_quitensis  gccgcatggtactggcactttgtagacgtcgtttggttattcttatttgtatcgatctat
cox3_lycopodioi gcggcatggtactggcactttgtagacgtggtttggttattcttatttgtctcgatctat
                ** ************************** ******************** *********

cox3_affinis    tggtggggagggaaatga
cox3_apetalus   tggtggggagggaaatga
cox3_muscoides  tggtggggagggaaatga
cox3_curtisiae  tggtggggagggaaatga
cox3_nivicola   tggtggggagggaaatga
cox3_pulvinatus tggtggggagggaaatga
cox3_quitensis  tggtggggagggaaatga
cox3_lycopodioi tggtggggagggaaatga
                ******************

-------------------------------------------------------------------------------------------------
CLUSTAL format alignment by MAFFT (v7.505)


matR_affinis    atgaaagaggcgatcagaatggtacccgaatcaatttacgatcccgactttccagacata
matR_apetalus   atgaaagaggcgatcagaatggtacccgaatcaatttacgatcccgactttccagacata
matR_curtisiae  atgaaagaggcgatcagaatggtacccgaatcaatttacgatcccgactttccagacata
matR_muscoides  atgaaagaggcgatcagaatggtacccgaatcaatttacgatcccgactttccagacata
matR_nivicola   atgaaagaggcgatcagaatggtacccgaatcaatttacgatcccgactttccagacata
matR_pulvinatus atgaaagaggcgatcagaatggtacccgaatcaatttacgatcccgactttccagacata
matR_quitensis  atgaaagaggcgatcagaatggtacccgaatcaatttacgatcccgactttccagacata
matR_lycopodioi atgaaagaggcgatcagaatggtacccgaatctatttacgatccctactttccagacaca
                ******************************** ************ ************.*

matR_affinis    tcagacttccgctcgggtcgaggctgccacttcgccctaagacggatcaaagaagagtgg
matR_apetalus   tcagacttccgctcgggtcgaggctgccacttcgccctaagacggatcaaagaagagtgg
matR_curtisiae  tcagacttccgctcgggtcgaggctgccacttcgccctaagacggatcaaagaagagtgg
matR_muscoides  tcagacttccgctcgggtcgaggctgccacttcgccctaagacggatcaaagaagagtgg
matR_nivicola   tcagacttccgctcgggtcgaggctgccacttcgccctaagacggatcaaagaagagtgg
matR_pulvinatus tcagacttccgctcgggtcgaggctgccacttcgccctaagacggatcaaagaagagtgg
matR_quitensis  tcagacttccgctcgggtcgaggctgccacttcgccctaagacggatcaaagaagagtgg
matR_lycopodioi tcagacttccgctcgggtcgaggctgccactccgccctaagacggatcaaagaagagtgg
                *******************************.****************************

matR_affinis    ggaacctctcgctggtttttgaaattcgacatcaggaagtcttttcacaccatcgaccga
matR_apetalus   ggaacctctcgctggtttttgaaattcgacatcaggaagtcttttcacaccatcgaccga
matR_curtisiae  ggaacctctcgctggtttttgaaattcgacatcaggaagtcttttcacaccatcgaccga
matR_muscoides  ggaacctctcgctggtttttgaaattcgacatcaggaagtcttttcacaccatcgaccga
matR_nivicola   ggaacctctcgctggtttttgaaattcgacatcaggaagtcttttcacaccatcgaccga
matR_pulvinatus ggaacctctcgctggtttttgaaattcgacatcaggaagtcttttcacaccatcgaccga
matR_quitensis  ggaacctctcgctggtttttgaaattcgacatcaggaagtcttttcacaccatcgaccga
matR_lycopodioi ggaacctctcgctggtttttggaattcgacatcaggaagtcttttcacaccatcgaccga
                *********************.**************************************

matR_affinis    catcgactcatcccaatccttaaggaagagatcgatgatcccaagttctttgactctatt
matR_apetalus   catcgactcatcccaatccttaaggaagagatcgatgatcccaagttctttgactctatt
matR_curtisiae  catcgactcatcccaatccttaaggaagagatcgatgatcccaagttctttgactctatt
matR_muscoides  catcgactcatcccaatccttaaggaagagatcgatgatcccaagttctttgactctatt
matR_nivicola   catcgactcatcccaatccttaaggaagagatcgatgatcccaagttctttgactctatt
matR_pulvinatus catcgactcatcccaatccttaaggaagagatcgatgatcccaagttctttgactctatt
matR_quitensis  catcgactcatcccaatccttaaggaagagatcgatgatcccaagttctttgactctatt
matR_lycopodioi catcgactcatcccaatccttaaggaagagatcgatgatcccaagttctttgactccatt
                ********************************************************.***

matR_affinis    cagagagtcttttcggccggacgactcgtaggaggctcgatctgtcttctcaaattcgtt
matR_apetalus   cagagagtcttttcggccggacgactcgtaggaggctcgatctgtcttctcaaattcgtt
matR_curtisiae  cagagagtcttttcggccggacgactcgtaggaggctcgatctgtcttctcaaattcgtt
matR_muscoides  cagagagtcttttcggccggacgactcgtaggaggctcgatctgtcttctcaaattcgtt
matR_nivicola   cagagagtcttttcggccggacgactcgtaggaggctcgatctgtcttctcaaattcgtt
matR_pulvinatus cagagagtcttttcggccggacgactcgtaggaggctcgatctgtcttctcaaattcgtt
matR_quitensis  cagagagtcttttcggccggacgactcgtaggaggctcgatctgtcttctcaaattcgtt
matR_lycopodioi cagaaagtcttttcggccggacgactcgtaggaggctcgacctgccctctcaaattagtt
                ****.***********************************.***.*.********* ***

matR_affinis    cgagaaaagcaactccctgactccgttccacacagtgtactactatcggccatactaggt
matR_apetalus   cgagaaaagcaactccctgactccgttccacacagtgtactactatcggccatactaggt
matR_curtisiae  cgagaaaagcaactccctgactccgttccacacagtgtactactatcggccatactaggt
matR_muscoides  cgagaaaagcaactccctgactccgttccacacagtgtactactatcggccatactaggt
matR_nivicola   cgagaaaagcaactccctgactccgttccacacagtgtactactatcggccatactaggt
matR_pulvinatus cgagaaaagcaactccctgactccgttccacacagtgtactactatcggccatactaggt
matR_quitensis  cgagaaaagcaactccctgactccgttccacacagtgtactactatcggccatactaggt
matR_lycopodioi cgagcaaggcaactccctgactccgttccacacagtgtactactatcggccataccaggc
                **** **.***********************************************.***.

matR_affinis    aacatatacttacacaagctcgatcaggagatagtgcggatccgacagaagtatgacatt
matR_apetalus   aacatatacttacacaagctcgatcaggagatagtgcggatccgacagaagtatgacatt
matR_curtisiae  aacatatacttacacaagctcgatcaggagatagtgcggatccgacagaagtatgacatt
matR_muscoides  aacatatacttacacaagctcgatcaggagatagtgcggatccgacagaagtatgacatt
matR_nivicola   aacatatacttacacaagctcgatcaggagatagtgcggatccgacagaagtatgacatt
matR_pulvinatus aacatatacttacacaagctcgatcaggagatagtgcggatccgacagaagtatgacatt
matR_quitensis  aacatatacttacacaagctcgatcaggagatagtgcggatccgacagaagtatgacatt
matR_lycopodioi aacatctacttacacaagctcgatcaggagatagtacggatccgacagaagtatgacatt
                ***** *****************************.************************

matR_affinis    ccgattgttcagagaatgagatctattatattaaagacaagtcatagtgatgaccaagaa
matR_apetalus   ccgattgttcagagaatgagatctattatattaaagacaagtcatagtgatgaccaagaa
matR_curtisiae  ccgattgttcagagaatgagatctattatattaaagacaagtcatagtgatgaccaagaa
matR_muscoides  ccgattgttcagagaatgagatctattatattaaagacaagtcatagtgatgaccaagaa
matR_nivicola   ccgattgttcagagaatgagatctattatattaaagacaagtcatagtgatgaccaagaa
matR_pulvinatus ccgattgttcagagaatgagatctattatattaaagacaagtcatagtgatgaccaagaa
matR_quitensis  ccgattgttcagagaatgagatctattatattaaagacaagtcatagtgatgaccaagaa
matR_lycopodioi ccgattgttcagagaatgagatcgattctattaaagacaagtcgtattgatgaccaagaa
                *********************** *** ***************.** *************

matR_affinis    aagtcggcagaagaaaaaagcttcaacgctccccaagaaaagagaaccagcattgtcgag
matR_apetalus   aagtcggcagaagaaaaaagcttcaacgctccccaagaaaagagaaccagcattgtcgag
matR_curtisiae  aagtcggcagaagaaaaaagcttcaacgctccccaagaaaagagaaccagcattgtcgag
matR_muscoides  aagtcggcagaagaaaaaagcttcaacgctccccaagaaaagagaaccagcattgtcgag
matR_nivicola   aagtcggcagaagaaaaaagcttcaacgctccccaagaaaagagaaccagcattgtcgag
matR_pulvinatus aagtcggcagaagaaaaaagcttcaacgctccccaagaaaagagaaccagcattgtcgag
matR_quitensis  aagtcggcagaagaaaaaagcttcaacgctccccaagaaaagagaaccagcattgtcgag
matR_lycopodioi aagtcgggagaagaagaaagcttcaacgctccccaagaaaagagaaccatcattgtcgag
                ******* *******.********************************* **********

matR_affinis    aggggcaaaagcagccaacgcaaagcggcctttcagtcccttctgtcgtcgtggcaaaac
matR_apetalus   aggggcaaaagcagccaacgcaaagcggcctttcagtcccttctgtcgtcgtggcaaaac
matR_curtisiae  aggggcaaaagcagccaacgcaaagcggcctttcagtcccttctgtcgtcgtggcaaaac
matR_muscoides  aggggcaaaagcagccaacgcaaagcggcctttcagtcccttctgtcgtcgtggcaaaac
matR_nivicola   aggggcaaaagcagccaacgcaaagcggcctttcagtcccttctgtcgtcgtggcaaaac
matR_pulvinatus aggggcaaaagcagccaacgcaaagcggcctttcagtcccttctgtcgtcgtggcaaaac
matR_quitensis  aggggcaaaagcagccaacgcaaagcggcctttcagtcccttctgtcgtcgtggcaaaac
matR_lycopodioi aggggcaaaagcagccaacgcaaagcggcctttcagtcccttctgtcgtcgtggcacaac
                ******************************************************** ***

matR_affinis    cctcccgaaagcaccctcaggttcaggggggaccagaaaaggcctttcgttttgcccccg
matR_apetalus   cctcccgaaagcaccctcaggttcaggggggaccagaaaaggcctttcgttttgcccccg
matR_curtisiae  cctcccgaaagcaccctcaggttcaggggggaccagaaaaggcctttcgttttgcccccg
matR_muscoides  cctcccgaaagcaccctcaggttcaggggggaccagaaaaggcctttcgttttgcccccg
matR_nivicola   cctcccgaaagcaccctcaggttcaggggggaccagaaaaggcctttcgttttgcccccg
matR_pulvinatus cctcccgaaagcaccctcaggttcaggggggaccagaaaaggcctttcgttttgcccccg
matR_quitensis  cctcccgaaagcaccctcaggttcaggggggaccagaaaaggcctttcgttttgcccccg
matR_lycopodioi cttcccgaaagcacccccaggctcaggggagaccagaaaaggcctttcgttttgcccccg
                *.**************.****.*******.******************************

matR_affinis    tcgtcgttggcccttgccgccgttcttaacaagccgtcgggcctccttttagctccctta
matR_apetalus   tcgtcgttggcccttgccgccgttcttaacaagccgtcgggcctccttttagctccctta
matR_curtisiae  tcgtcgttggcccttgccgccgttcttaacaagccgtcgggcctccttttagctccctta
matR_muscoides  tcgtcgttggcccttgccgccgttcttaacaagccgtcgggcctccttttagctccctta
matR_nivicola   tcgtcgttggcccttgccgccgttcttaacaagccgtcgggcctccttttagctccctta
matR_pulvinatus tcgtcgttggcccttgccgccgttcttaacaagccgtcgggcctccttttagctccctta
matR_quitensis  tcgtcgttggcccttgccgccgttcttaacaagccgtcgggcctccttttagctccctta
matR_lycopodioi tcgtc---ggcccttgccgcctttcttaacaagccgtcgagcctccttttagctccctta
                *****   ************* *****************.********************

matR_affinis    ctcatacaagctcacgcgttgacgaccccgaaggacgaattagatgctagcgaatgcttg
matR_apetalus   ctcatacaagctcacgcgttgacgaccccgaaggacgaattagatgctagcgaatgcttg
matR_curtisiae  ctcatacaagctcacgcgttgacgaccccgaaggacgaattagatgctagcgaatgcttg
matR_muscoides  ctcatacaagctcacgcgttgacgaccccgaaggacgaattagatgctagcgaatgcttg
matR_nivicola   ctcatacaagctcacgcgttgacgaccccgaaggacgaattagatgctagcgaatgcttg
matR_pulvinatus ctcatacaagctcacgcgttgacgaccccgaaggacgaattagatgctagcgaatgcttg
matR_quitensis  ctcatacaagctcacgcgttgacgaccccgaaggacgaattagatgctagcgaatgcttg
matR_lycopodioi ctcatagaagcccacgggtt---gaccccgaaggacgaattagatgctagagaatgcttg
                ****** ****.**** ***   *************************** *********

matR_affinis    aatcagaattgggccatgagagaactttttccttattcaaaaagaaagggaatgctcata
matR_apetalus   aatcagaattgggccatgagagaactttttccttattcaaaaagaaagggaatgctcata
matR_curtisiae  aatcagaattgggccatgagagaactttttccttattcaaaaagaaagggaatgctcata
matR_muscoides  aatcagaattgggccatgagagaactttttccttattcaaaaagaaagggaatgctcata
matR_nivicola   aatcagaattgggccatgagagaactttttccttattcaaaaagaaagggaatgctcata
matR_pulvinatus aatcagaattgggccatgagagaactttttccttattcaaaaagaaagggaatgctcata
matR_quitensis  aatcagaattgggccatgagagaactttttccttattcaaaaagaaagggaatgctcata
matR_lycopodioi aatcagaattgggccatgagagacctttttcaatattcaaaaagaaggggaatgctcata
                *********************** *******  *************.*************

matR_affinis    gagctgggcgaggcagggggatcccttttcaggacagagaaagcccgtaagccggacccc
matR_apetalus   gagctgggcgaggcagggggatcccttttcaggacagagaaagcccgtaagccggacccc
matR_curtisiae  gagctgggcgaggcagggggatcccttttcaggacagagaaagcccgtaagccggacccc
matR_muscoides  gagctgggcgaggcagggggatcccttttcaggacagagaaagcccgtaagccggacccc
matR_nivicola   gagctgggcgaggcagggggatcccttttcaggacagagaaagcccgtaagccggacccc
matR_pulvinatus gagctgggcgaggcagggggatcccttttcaggacagagaaagcccgtaagccggacccc
matR_quitensis  gagctgggcgaggcagggggatcccttttcaggacagagaaagcccgtaagccggacccc
matR_lycopodioi gagctgggcgaggcagggagagcccttttcagggcagagaaagcccgtaagccggacc--
                ******************.** ***********.************************  

matR_affinis    ttaaaaagccaggaattaataaagattttttatgcgcgatatgccgacgacttactagtg
matR_apetalus   ttaaaaagccaggaattaataaagattttttatgcgcgatatgccgacgacttactagtg
matR_curtisiae  ttaaaaagccaggaattaataaagattttttatgcgcgatatgccgacgacttactagtg
matR_muscoides  ttaaaaagccaggaattaataaagattttttatgcgcgatatgccgacgacttactagtg
matR_nivicola   ttaaaaagccaggaattaataaagattttttatgcgcgatatgccgacgacttactagtg
matR_pulvinatus ttaaaaagccaggaattaataaagattttttatgcgcgatatgccgacgacttactagtg
matR_quitensis  ttaaaaagccaggaattaataaagattttttatgcgcgatatgccgacgacttactagtg
matR_lycopodioi -------gccaggaattaataaagatttcttacgcgcgatatgccgacgacttactagtg
                       *********************.***.***************************

matR_affinis    ggaatagtcggtgcagtagagcttctcatagaaatacaaaaacgtatcgcccacttccta
matR_apetalus   ggaatagtcggtgcagtagagcttctcatagaaatacaaaaacgtatcgcccacttccta
matR_curtisiae  ggaatagtcggtgcagtagagcttctcatagaaatacaaaaacgtatcgcccacttccta
matR_muscoides  ggaatagtcggtgcagtagagcttctcatagaaatacaaaaacgtatcgcccacttccta
matR_nivicola   ggaatagtcggtgcagtagagcttctcatagaaatacaaaaacgtatcgcccacttccta
matR_pulvinatus ggaatagtcggtgcagtagagcttctcatagaaatacaaaaacgtatcgcccacttccta
matR_quitensis  ggaatagtcggtgcagtagagcttctcatagaaatacaaaaacgtatcgcccacttccta
matR_lycopodioi ggaatagtcggtgcagtagagcttatcatagaaatacaaaaacgtatcgcccacttccta
                ************************ ***********************************

matR_affinis    caatacggactcaactttggcataggagcggcaggatcaacaagaatagctgtgcgtagt
matR_apetalus   caatacggactcaactttggcataggagcggcaggatcaacaagaatagctgtgcgtagt
matR_curtisiae  caatacggactcaactttggcataggagcggcaggatcaacaagaatagctgtgcgtagt
matR_muscoides  caatacggactcaactttggcataggagcggcaggatcaacaagaatagctgtgcgtagt
matR_nivicola   caatacggactcaactttggcataggagcggcaggatcaacaagaatagctgtgcgtagt
matR_pulvinatus caatacggactcaactttggcataggagcggcaggatcaacaagaatagctgtgcgtagt
matR_quitensis  caatacggactcaactttggcataggagcggcaggatcaacaagaatagctgtgcgtagt
matR_lycopodioi caatacggactgaaccttggcataggatcgccgggatcaacaagaatagctgcacggagt
                *********** ***.*********** ** *.*******************..** ***

matR_affinis    aaggtagaattcctaggtaacgtcatttgggaagggcccacgaagaagacccccatacaa
matR_apetalus   aaggtagaattcctaggtaacgtcatttgggaagggcccacgaagaagacccccatacaa
matR_curtisiae  aaggtagaattcctaggtaacgtcatttgggaagggcccacgaagaagacccccatacaa
matR_muscoides  aaggtagaattcctaggtaacgtcatttgggaagggcccacgaagaagacccccatacaa
matR_nivicola   aaggtagaattcctaggtaacgtcatttgggaagggcccacgaagaagacccccatacaa
matR_pulvinatus aaggtagaattcctaggtaacgtcatttgggaagggcccacgaagaagacccccatacaa
matR_quitensis  aaggtagaattcctaggtaacgtcatttgggaagggcccacgaagaagacccccatacaa
matR_lycopodioi aagggcgaattcctaggtaacgtcattcgggaaggacctacgaagaagactcccatacaa
                ****  *********************.*******.**.***********.*********

matR_affinis    ttcttgcgagagcgggagaaacgtcgacgagtaaaggaccggatccatataactgcttcc
matR_apetalus   ttcttgcgagagcgggagaaacgtcgacgagtaaaggaccggatccatataactgcttcc
matR_curtisiae  ttcttgcgagagcgggagaaacgtcgacgagtaaaggaccggatccatataactgcttcc
matR_muscoides  ttcttgcgagagcgggagaaacgtcgacgagtaaaggaccggatccatataactgcttcc
matR_nivicola   ttcttgcgagagcgggagaaacgtcgacgagtaaaggaccggatccatataactgcttcc
matR_pulvinatus ttcttgcgagagcgggagaaacgtcgacgagtaaaggaccggatccatataactgcttcc
matR_quitensis  ttcttgcgagagcgggagaaacgtcgacgagtaaaggaccggatccatataactgcttcc
matR_lycopodioi ttcttgcgagagcgggagaagcgtcgacgagtaaaggaccggatccatataactgcttgc
                ********************.************************************* *

matR_affinis    caattaagatccgacattcagtccaagttttggaaaatagagaagagtataacgagcaaa
matR_apetalus   caattaagatccgacattcagtccaagttttggaaaatagagaagagtataacgagcaaa
matR_curtisiae  caattaagatccgacattcagtccaagttttggaaaatagagaagagtataacgagcaaa
matR_muscoides  caattaagatccgacattcagtccaagttttggaaaatagagaagagtataacgagcaaa
matR_nivicola   caattaagatccgacattcagtccaagttttggaaaatagagaagagtataacgagcaaa
matR_pulvinatus caattaagatccgacattcagtccaagttttggaaaatagagaagagtataacgagcaaa
matR_quitensis  caattaagatccgacattcagtccaagtttaggaaaatagagaagagtataacgagcaaa
matR_lycopodioi caattacgatccgacattcattccaagtttaggaaactagagaagagtataacgagcaaa
                ****** ************* ********* ***** ***********************

matR_affinis    gagctcaccaactgcatgagaaaaacagtgagtataatggacgcgcttcaactagaagaa
matR_apetalus   gagctcaccaactgcatgagaaaaacagtgagtataatggacgcgcttcaactagaagaa
matR_curtisiae  gagctcaccaactgcatgagaaaaacagtgagtataatggacgcgcttcaactagaagaa
matR_muscoides  gagctcaccaactgcatgagaaaaacagtgagtataatggacgcgcttcaactagaagaa
matR_nivicola   gagctcaccaactgcatgagaaaaacagtgagtataatggacgcgcttcaactagaagaa
matR_pulvinatus gagctcaccaactgcatgagaaaaacagtgagtataatggacgcgcttcaactagaagaa
matR_quitensis  gagctcaccaactgcatgagaaaaacagtgagtataatggacgcgcttcaactagaagaa
matR_lycopodioi gagctcaccaaccggatgagaaaaacagtgagtataatggacgcgcttcaactagccgaa
                ************.* ****************************************  ***

matR_affinis    actcttggaacagctataggcagaagtccacaacttaacatcttattcgagaacgtcaaa
matR_apetalus   actcttggaacagctataggcagaagtccacaacttaacatcttattcgagaacgtcaaa
matR_curtisiae  actcttggaacagctataggcagaagtccacaacttaacatcttattcgagaacgtcaaa
matR_muscoides  actcttggaacagctataggcagaagtccacaacttaacatcttattcgagaacgtcaaa
matR_nivicola   actcttggaacagctataggcagaagtccacaacttaacatcttattcgagaacgtcaaa
matR_pulvinatus actcttggaacagctataggcagaagtccacaacttaacatcttattcgagaacgtcaaa
matR_quitensis  actcttggaacagctataggcagaagtccacaacttaacatcttattcgagaacgtcaaa
matR_lycopodioi actcttagaacagctacagtcagaagtccacaagttaacatcttatgcgagaacgtcaac
                ******.*********.** ************* ************ ************ 

matR_affinis    cacatacagaaaggatacagtcagatttacggcgtgcatacaaaacaaaagagcatcgga
matR_apetalus   cacatacagaaaggatacagtcagatttacggcgtgcatacaaaacaaaagagcatcgga
matR_curtisiae  cacatacagaaaggatacagtcagatttacggcgtgcatacaaaacaaaagagcatcgga
matR_muscoides  cacatacagaaaggatacagtcagatttacggcgtgcatacaaaacaaaagagcatcgga
matR_nivicola   cacatacagaaaggatacagtcagatttacggcgtgcatacaaaacaaaagagcatcgga
matR_pulvinatus cacatacagaaaggatacagtcagatttacggcgtgcatacaaaacaaaagagcatcgga
matR_quitensis  cacatacagaaaggatacagtcagatttacggcgtgcatacaaaacaaaagagcatcgga
matR_lycopodioi cacatacagaaaggatacagcgagatctacggcgtgcatagaaaacaaaagagcaacgga
                ********************. ****.************* ************** ****

matR_affinis    aaaacctaccctcaacagcgaggagaccgagcgcgcatcagtaccaagaagttagaattc
matR_apetalus   aaaacctaccctcaacagcgaggagaccgagcgcgcatcagtaccaagaagttagaattc
matR_curtisiae  aaaacctaccctcaacagcgaggagaccgagcgcgcatcagtaccaagaagttagaattc
matR_muscoides  aaaacctaccctcaacagcgaggagaccgagcgcgcatcagtaccaagaagttagaattc
matR_nivicola   aaaacctaccctcaacagcgaggagaccgagcgcgcatcagtaccaagaagttagaattc
matR_pulvinatus aaaacctaccctcaacagcgaggagaccgagcgcgcatcagtaccaagaagttagaattc
matR_quitensis  aaaacctaccctcaacagcgaggagaccgagcgcgcatcagtaccaagaagttagaattc
matR_lycopodioi aaaaccgaccggcaacagcgaggataccgattgggcatcagtaccaagaagttcgaattc
                ****** ***  ************ ***** .* ******************* ******

matR_affinis    tataatataacgccgaagaacgacgcgcgagaacgagcaacacacgcagacagatatagc
matR_apetalus   tataatataacgccgaagaacgacgcgcgagaacgagcaacacacgcagacagatatagc
matR_curtisiae  tataatataacgccgaagaacgacgcgcgagaacgagcaacacacgcagacagatatagc
matR_muscoides  tataatataacgccgaagaacgacgcgcgagaacgagcaacacacgcagacagatatagc
matR_nivicola   tataatataacgccgaagaacgacgcgcgagaacgagcaacacacgcagacagatatagc
matR_pulvinatus tataatataacgccgaagaacgacgcgcgagaacgagcaacacacgcagacagatatagc
matR_quitensis  tataatataacgccgaagaacgacgcgcgagaacgagcaacacacgcagacagatatagc
matR_lycopodioi tatactttaacggcgcagaaggatgcgcgagaaggagcaacacacgcagacagatatagc
                **** * ***** ** **** **.********* **************************

matR_affinis    aacagaaaaggaacaatacagatacaagccccgatcaaaaaaatactaaaaaggctgcga
matR_apetalus   aacagaaaaggaacaatacagatacaagccccgatcaaaaaaatactaaaaaggctgcga
matR_curtisiae  aacagaaaaggaacaatacagatacaagccccgatcaaaaaaatactaaaaaggctgcga
matR_muscoides  aacagaaaaggaacaatacagatacaagccccgatcaaaaaaatactaaaaaggctgcga
matR_nivicola   aacagaaaaggaacaatacagatacaagccccgatcaaaaaaatactaaaaaggctgcga
matR_pulvinatus aacagaaaaggaacaatacagatacaagccccgatcaaaaaaatactaaaaaggctgcga
matR_quitensis  aacagaaaaggaacaatacagatacaagccccgatcaaaaaaatactaaaaaggctgcga
matR_lycopodioi accagaaaaggaacaatacagatacaagccccgatcaaaaaaatactaagaaggctgcga
                * ***********************************************.**********

matR_affinis    gagagaggcatcattagcagaacaagaccatggccaatacacgtcaaatacttgaccaac
matR_apetalus   gagagaggcatcattagcagaacaagaccatggccaatacacgtcaaatacttgaccaac
matR_curtisiae  gagagaggcatcattagcagaacaagaccatggccaatacacgtcaaatacttgaccaac
matR_muscoides  gagagaggcatcattagcagaacaagaccatggccaatacacgtcaaatacttgaccaac
matR_nivicola   gagagaggcatcattagcagaacaagaccatggccaatacacgtcaaatacttgaccaac
matR_pulvinatus gagagaggcatcattagcagaacaagaccatggccaatacacgtcaaatacttgaccaac
matR_quitensis  gagagaggcatcattagcagaacaagaccatggccaatacacgtcaaatacttgaccaac
matR_lycopodioi gagagagggatcattagccgaacaagaccatggccaatacacgtcaaatacttgaccaac
                ******** ********* *****************************************

matR_affinis    agaacagaccaagacatagtcaattggttcgcgcgaatcgctataagtactatgtcctac
matR_apetalus   agaacagaccaagacatagtcaattggttcgcgcgaatcgctataagtactatgtcctac
matR_curtisiae  agaacagaccaagacatagtcaattggttcgcgcgaatcgctataagtactatgtcctac
matR_muscoides  agaacagaccaagacatagtcaattggttcgcgcgaatcgctataagtactatgtcctac
matR_nivicola   agaacagaccaagacatagtcaattggttcgcgcgaatcgctataagtactatgtcctac
matR_pulvinatus agaacagaccaagacatagtcaattggttcgcgcgaatcgctataagtactatgtcctac
matR_quitensis  agaacagaccaagacatagtcaattggttcgcgcgaatcgctataagtactatgtcctac
matR_lycopodioi agaacagaccaagaaatcgtcaattggttcgcgcgaatcgctatcagtactatgtcctac
                ************** ** ************************** ***************

matR_affinis    tacaggtaccgtgacaacctagtccaaataaaaaacattgtagactaccagatacgatgg
matR_apetalus   tacaggtaccgtgacaacctagtccaaataaaaaacattgtagactaccagatacgatgg
matR_curtisiae  tacaggtaccgtgacaacctagtccaaataaaaaacattgtagactaccagatacgatgg
matR_muscoides  tacaggtaccgtgacaacctagtccaaataaaaaacattgtagactaccagatacgatgg
matR_nivicola   tacaggtaccgtgacaacctagtccaaataaaaaacattgtagactaccagatacgatgg
matR_pulvinatus tacaggtaccgtgacaacctagtccaaataaaaaacattgtagactaccagatacgatgg
matR_quitensis  tacaggtaccgtgacaacctagtccaaataaaaaacattgtagactaccagatacgatgg
matR_lycopodioi tacaggtaccgtgacaacctagaccaaataaaaaacattgtagactaccagatacgatgg
                ********************** *************************************

matR_affinis    gcagcaatattcaccctagcacacaaacacaaaacagcagcacgaaatatcataaaaaag
matR_apetalus   gcagcaatattcaccctagcacacaaacacaaaacagcagcacgaaatatcataaaaaag
matR_curtisiae  gcagcaatattcaccctagcacacaaacacaaaacagcagcacgaaatatcataaaaaag
matR_muscoides  gcagcaatattcaccctagcacacaaacacaaaacagcagcacgaaatatcataaaaaag
matR_nivicola   gcagcaatattcaccctagcacacaaacacaaaacagcagcacgaaatatcataaaaaag
matR_pulvinatus gcagcaatattcaccctagcacacaaacacaaaacagcagcacgaaatatcataaaaaag
matR_quitensis  gcagcaatattcaccctagcacacaaacacaaaacagcagcacgaaatatcatacaaaag
matR_lycopodioi gcagcaatattcactctagcacacaaacacaaaacagcagcacgaaatatcataaaaaag
                **************.*************************************** *****

matR_affinis    tactcaaaagacttaaacatagtaaatcaaaaagatcaaaagaccatagcaaagttccca
matR_apetalus   tactcaaaagacttaaacatagtaaatcaaaaagatcaaaagaccatagcaaagttccca
matR_curtisiae  tactcaaaagacttaaacatagtaaatcaaaaagatcaaaagaccatagcaaagttccca
matR_muscoides  tactcaaaagacttaaacatagtaaatcaaaaagatcaaaagaccatagcaaagttccca
matR_nivicola   tactcaaaagacttaaacatagtaaatcaaaaagatcaaaagaccatagcaaagttccca
matR_pulvinatus tactcaaaagacttaaacatagtaaatcaaaaagatcaaaagaccatagcaaagttccca
matR_quitensis  tactcaaaagacttaaacatagtaaatcaaaaagatcaaaagaccatagcaaagttccca
matR_lycopodioi tactcaaaagacttaaacatagtaaatcaaaaagatcaaaagaccatagcaaagttccca
                ************************************************************

matR_affinis    aacagaaaagaaataaacaaaatagcaaacaaacaaaaaacaacagaaaaaacacaaaca
matR_apetalus   aacagaaaagaaataaacaaaatagcaaacaaacaaaaaacaacagaaaaaacacaaaca
matR_curtisiae  aacagaaaagaaataaacaaaatagcaaacaaacaaaaaacaacagaaaaaacacaaaca
matR_muscoides  aacagaaaagaaataaacaaaatagcaaacaaacaaaaaacaacagaaaaaacacaaaca
matR_nivicola   aacagaaaagaaataaacaaaatagcaaacaaacaaaaaacaacagaaaaaacacaaaca
matR_pulvinatus aacagaaaagaaataaacaaaatagcaaacaaacaaaaaacaacagaaaaaacacaaaca
matR_quitensis  aacagaaaagaaataaacaaaatagcaaacaaacaaaaaacaacagaaaaaacacaaaca
matR_lycopodioi aacagaaaagaaataaacaaaatagcaaacaaacaaaaaacaacagaaaaaacacaaaca
                ************************************************************

matR_affinis    aactag
matR_apetalus   aactag
matR_curtisiae  aactag
matR_muscoides  aactag
matR_nivicola   aactag
matR_pulvinatus aactag
matR_quitensis  aactag
matR_lycopodioi aactag
                ******

-------------------------------------------------------------------------------------------------
CLUSTAL format alignment by MAFFT (v7.505)


mttB_affinis    atatatcctctgacttcgtttttatccgtggaaagtattctaacagaagctcgcctgcgt
mttB_apetalus   atatatcctctgacttcgtttttatccgtggaaagtattctaacagaagctcgcctgcgt
mttB_curtisiae  atatatcctctgacttcgtttttatccgtggaaagtattctaacagaagctcgcctgcgt
mttB_nivicola   atatatcctctgacttcgtttttatccgtggaaagtattctaacagaagctcgcctgcgt
mttB_pulvinatus atatatcctctgacttcgtttttatccgtggaaagtattctaacagaagctcgcctgcgt
mttB_muscoides  atatatcctctgacttcgtttttatccgtggaaagtattctaacagaagctcgcctgcgt
mttB_quitensis  atatatcctctgacttcgtttttatccgtggaaagtattataacagaagctcgcctgcgt
mttB_lycopodioi a---------tgacttcttttttatccgtggaaagtattctaacagaagctcgcctgcgt
                *         ******* ********************* ********************

mttB_affinis    ttcctttggatattgctcggtcttgggttcacatggtttacgtgttattggttcgcggaa
mttB_apetalus   ttcctttggatattgctcggtcttgggttcacatggtttacgtgttattggttcgcggaa
mttB_curtisiae  ttcctttggatattgctcggtcttgggttcacatggtttacgtgttattggttcgcggaa
mttB_nivicola   ttcctttggatattgctcggtcttgggttcacatggtttacgtgttattggttcgcggaa
mttB_pulvinatus ttcctttggatattgctcggtcttgggttcacatggtttacgtgttattggttcgcggaa
mttB_muscoides  ttcctttggatattgctcggtcttgggttcacatggtttacgtgttattggttcgcggaa
mttB_quitensis  ttcctttggatattgctcggtcttgggttcacatggtttacgtgttattggttcgcggaa
mttB_lycopodioi ttcgtttggatattgatcggtcttggttttacctggtttacgcgttattggttcccggaa
                *** *********** ********** **.** *********.*********** *****

mttB_affinis    gagttaatattcctattagctaaaccccttctgaccctgcctttggactcgtcttttgtt
mttB_apetalus   gagttaatattcctattagctaaaccccttctgaccctgcctttggactcgtcttttgtt
mttB_curtisiae  gagttaatattcctattagctaaaccccttctgaccctgcctttggactcgtcttttgtt
mttB_nivicola   gagttaatattcctattagctaaaccccttctgaccctgcctttggactcgtcttttgtt
mttB_pulvinatus gagttaatattcctattagctaaaccccttctgaccctgcctttggactcgtcttttgtt
mttB_muscoides  gagttaatattcctattagctaaaccccttctgaccctgcctttggactcgtcttttgtt
mttB_quitensis  gagttaatattcctattagctaaaccccttctgaccctgcctttggactcgtcttttgtt
mttB_lycopodioi gagttaatattcctattagctaaaccccttcttaccctgcctttggactcgtcttttgtt
                ******************************** ***************************

mttB_affinis    tgtacacaattaacggaggccttctcaacatatctagcaacggcttcaatagcctgctcc
mttB_apetalus   tgtacacaattaacggaggccttctcaacatatctagcaacggcttcaatagcctgctcc
mttB_curtisiae  tgtacacaattaacggaggccttctcaacatatctagcaacggcttcaatagcctgctcc
mttB_nivicola   tgtacacaattaacggaggccttctcaacatatctagcaacggcttcaatagcctgctcc
mttB_pulvinatus tgtacacaattaacggaggccttctcaacatatctagcaacggcttcaatagcctgctcc
mttB_muscoides  tgtacacaattaacggaggccttctcaacatatctagcaacggcttcaatagcctgctcc
mttB_quitensis  tgtacacaattaacggaggccttctcaacatatctagcaacggcttcaatagcctgctcc
mttB_lycopodioi tgtacacaattaacggaggccttctcaacatatctagcaacggcttcaatagcctgctcc
                ************************************************************

mttB_affinis    tacttcgtctttccttttgtcattcaccaaattcgctccttttttatgccgagttgctat
mttB_apetalus   tacttcgtctttccttttgtcattcaccaaattcgctccttttttatgccgagttgctat
mttB_curtisiae  tacttcgtctttccttttgtcattcaccaaattcgctccttttttatgccgagttgctat
mttB_nivicola   tacttcgtctttccttttgtcattcaccaaattcgctccttttttatgccgagttgctat
mttB_pulvinatus tacttcgtctttccttttgtcattcaccaaattcgctccttttttatgccgagttgctat
mttB_muscoides  tacttcgtctttccttttgtcattcaccaaattcgctccttttttatgccgagttgctat
mttB_quitensis  tacttcgtctttccttttgtcattcaccaaattcgctccttttttatgccgagttgctat
mttB_lycopodioi tacttcgtctttccttttgtcattcaccaaattcgctctttttttatgccgagttgctat
                **************************************.*********************

mttB_affinis    gaggaacaaagccggaaatacaatattattttatatttaagtgggggtttcctcctggtg
mttB_apetalus   gaggaacaaagccggaaatacaatattattttatatttaagtgggggtttcctcctggtg
mttB_curtisiae  gaggaacaaagccggaaatacaatattattttatatttaagtgggggtttcctcctggtg
mttB_nivicola   gaggaacaaagccggaaatacaatattattttatatttaagtgggggtttcctcctggtg
mttB_pulvinatus gaggaacaaagccggaaatacaatattattttatatttaagtgggggtttcctcctggtg
mttB_muscoides  gaggaacaaagccggaaatacaatattattttatatttaagtgggggtttcctcctggtg
mttB_quitensis  gaggaacaaagccggaaatacaatattattttatatttaagtgggggtttcctcctggtg
mttB_lycopodioi gaggaacaaagccggaaatacaatcgggttttatatttaagtggggttttcttcctggtg
                ************************   .****************** ****.********

mttB_affinis    ttcctgttcttaactctttactgggtagttcccaatctttggaactttctatacttcatg
mttB_apetalus   ttcctgttcttaactctttactgggtagttcccaatctttggaactttctatacttcatg
mttB_curtisiae  ttcctgttcttaactctttactgggtagttcccaatctttggaactttctatacttcatg
mttB_nivicola   ttcctgttcttaactctttactgggtagttcccaatctttggaactttctatacttcatg
mttB_pulvinatus ttcctgttcttaactctttactgggtagttcccaatctttggaactttctatacttcatg
mttB_muscoides  ttcctgttcttaactctttactgggtagttcccaatctttggaactttctatacttcatg
mttB_quitensis  ttcctgttcttaactctttactgggtagttcccaatctttggaactttctatacttcatg
mttB_lycopodioi ttcctgttcttaactctttactggatagttcccaatctttggaactttctatacttcatg
                ************************.***********************************

mttB_affinis    ggtgaaacatcaaacaattcgctcatcatacagttacaacctaagatctatgactatatt
mttB_apetalus   ggtgaaacatcaaacaattcgctcatcatacagttacaacctaagatctatgactatatt
mttB_curtisiae  ggtgaaacatcaaacaattcgctcatcatacagttacaacctaagatctatgactatatt
mttB_nivicola   ggtgaaacatcaaacaattcgctcatcatacagttacaacctaagatctatgactatatt
mttB_pulvinatus ggtgaaacatcaaacaattcgctcatcatacagttacaacctaagatctatgactatatt
mttB_muscoides  ggtgaaacatcaaacaattcgctcatcatacagttacaacctaagatctatgactatatt
mttB_quitensis  ggtgaaacatcaaacaattcgctcatcatacagttacaacctaagatctatgactatatt
mttB_lycopodioi ggtgaaacatcaaacaattcgctcatcatacagttacaacctaagatctatgactatatt
                ************************************************************

mttB_affinis    atcttaactcttcgtatttccttcattccagcactagcatcccaagtccctgtcattgtg
mttB_apetalus   atcttaactcttcgtatttccttcattccagcactagcatcccaagtccctgtcattgtg
mttB_curtisiae  atcttaactcttcgtatttccttcattccagcactagcatcccaagtccctgtcattgtg
mttB_nivicola   atcttaactcttcgtatttccttcattccagcactagcatcccaagtccctgtcattgtg
mttB_pulvinatus atcttaactcttcgtatttccttcattccagcactagcatcccaagtccctgtcattgtg
mttB_muscoides  atcttaactcttcgtatttccttcattccagcactagcatcccaagtccctgtcattgtg
mttB_quitensis  atcttaactcttcgtatttccttcattccagcactagcatcccaagtccctgtcattgtg
mttB_lycopodioi atgttaactcttcgtatttccttcattccagcactagcatcccaggtccctgtcattgtg
                ** *****************************************.***************

mttB_affinis    atctgcttgtcggaagtcggagctctttcggtagaaaccttcaccaacaatcggcgcttt
mttB_apetalus   atctgcttgtcggaagtcggagctctttcggtagaaaccttcaccaacaatcggcgcttt
mttB_curtisiae  atctgcttgtcggaagtcggagctctttcggtagaaaccttcaccaacaatcggcgcttt
mttB_nivicola   atctgcttgtcggaagtcggagctctttcggtagaaaccttcaccaacaatcggcgcttt
mttB_pulvinatus atctgcttgtcggaagtcggagctctttcggtagaaaccttcaccaacaatcggcgcttt
mttB_muscoides  atctgcttgtcggaagtcggagctctttcggtagaaaccttcaccaacaatcggcgcttt
mttB_quitensis  atctgcttgtcggaagtcggagctctttcggtagaaaccttcaccaacaatcggcgcttt
mttB_lycopodioi atctgcttgtcggaagtcagagctctttcggtagaaaccttcaccaacaatcggcgcttt
                ******************.*****************************************

mttB_affinis    ttgatggtttttacacttctcacagctgctctttccacacctcccgatatatcctgccaa
mttB_apetalus   ttgatggtttttacacttctcacagctgctctttccacacctcccgatatatcctgccaa
mttB_curtisiae  ttgatggtttttacacttctcacagctgctctttccacacctcccgatatatcctgccaa
mttB_nivicola   ttgatggtttttacacttctcacagctgctctttccacacctcccgatatatcctgccaa
mttB_pulvinatus ttgatggtttttacacttctcacagctgctctttccacacctcccgatatatcctgccaa
mttB_muscoides  ttgatggtttttacacttctcacagctgctctttccacacctcccgatatatcctgccaa
mttB_quitensis  ttgatggtttttacacttctcacagctgctctttccacacctcccgatatatcctgccaa
mttB_lycopodioi ttgatggtttttacacttctcacagctgctctttccacacctccggatatctggtgccaa
                ******************************************** ***** *  ******

mttB_affinis    attctcgcccggttacttatttctttcatcatcgagttggctattttcgtggcatcgatt
mttB_apetalus   attctcgcccggttacttatttctttcatcatcgagttggctattttcgtggcatcgatt
mttB_curtisiae  attctcgcccggttacttatttctttcatcatcgagttggctattttcgtggcatcgatt
mttB_nivicola   attctcgcccggttacttatttctttcatcatcgagttggctattttcgtggcatcgatt
mttB_pulvinatus attctcgcccggttacttatttctttcatcatcgagttggctattttcgtggcatcgatt
mttB_muscoides  attctcgcccggttacttatttctttcatcatcgagttggctattttcgtggcatcgatt
mttB_quitensis  attctcgcccggttacttatttctttcatcatcgagttggctattttcgtggcatcgatt
mttB_lycopodioi attctcgcccggttacttatttctttcatcatagagttggctatctttgtggcatcgatt
                ******************************** ***********.**.************

mttB_affinis    ggacaagttcgtgaacaaggatggaccagtacaatgcgatatcaaagcgaacgaacagta
mttB_apetalus   ggacaagttcgtgaacaaggatggaccagtacaatgcgatatcaaagcgaacgaacagta
mttB_curtisiae  ggacaagttcgtgaacaaggatggaccagtacaatgcgatatcaaagcgaacgaacagta
mttB_nivicola   ggacaagttcgtgaacaaggatggaccagtacaatgcgatatcaaagcgaacgaacagta
mttB_pulvinatus ggacaagttcgtgaacaaggatggaccagtacaatgcgatatcaaagcgaacgaacagta
mttB_muscoides  ggacaagttcgtgaacaaggatggaccagtacaatgcgatatcaaagcgaacgaacagta
mttB_quitensis  ggacaagttcgtgaacaaggatggaccagtacaatgcgatatcaaagcgaacgaacagta
mttB_lycopodioi ggacaagttcgtgaacaaggatggaccagtacaatgcgatatcaaagcgaacgaacagta
                ************************************************************

mttB_affinis    gtaatagaggcgagcgagaaaaaataa------
mttB_apetalus   gtaatagaggcgagcgagaaaaaataa------
mttB_curtisiae  gtaatagaggcgagcgagaaaaaataa------
mttB_nivicola   gtaatagaggcgagcgagaaaaaataa------
mttB_pulvinatus gtaatagaggcgagcgagaaaaaataa------
mttB_muscoides  gcaacagaggcgagcgagaaaaaataa------
mttB_quitensis  gcaacagaggcgagcgagaaaaaataa------
mttB_lycopodioi gcaacagaggcgagcgagaaaaaagaagaatag
                *.**.******************* **      

-------------------------------------------------------------------------------------------------
CLUSTAL format alignment by MAFFT (v7.505)


nad1_affinis    acgtacatagctgttcctgctgaaattcttgggataattctaccacttttactcggagtc
nad1_apetalus   acgtacatagctgttcctgctgaaattcttgggataattctaccacttttactcggagtc
nad1_curtisiae  acgtacatagctgttcctgctgaaattcttgggataattctaccacttttactcggagtc
nad1_nivicola   acgtacatagctgttcctgctgaaattcttgggataattctaccacttttactcggagtc
nad1_pulvinatus acgtacatagctgttcctgctgaaattcttgggataattctaccacttttactcggagtc
nad1_quitensis  acgtacatagctgttcctgctgaaattcttgggataattctaccacttttactcggagtc
nad1_muscoides  acgtacatagctgttcctgctgaaattcttgggataattctaccacttttactcggagtc
nad1_lycopodioi acgtacatagctgttcctgctgaaattcttgggataattctaccacttttactcggagta
                *********************************************************** 

nad1_affinis    gcctttttagtgctagctgaacgtaaagttatggcttttgtgcaacgtcgaaagggtcct
nad1_apetalus   gcctttttagtgctagctgaacgtaaagttatggcttttgtgcaacgtcgaaagggtcct
nad1_curtisiae  gcctttttagtgctagctgaacgtaaagttatggcttttgtgcaacgtcgaaagggtcct
nad1_nivicola   gcctttttagtgctagctgaacgtaaagttatggcttttgtgcaacgtcgaaagggtcct
nad1_pulvinatus gcctttttagtgctagctgaacgtaaagttatggcttttgtgcaacgtcgaaagggtcct
nad1_quitensis  gcctttttagtgctagctgaacgtaaagttatggcttttgtgcaacgtcgaaagggtcct
nad1_muscoides  gcctttttagtgctagctgaacgtaaagttatggcttttgtgcaacgtcgaaagggtcct
nad1_lycopodioi gcctttttagtgctagctgaacgtaaagttatggcttttgtgcaacgtcgaaagggtcct
                ************************************************************

nad1_affinis    gatgtagtgggatcattcggattgttacaacctctagcagatggttcgaaattgattcta
nad1_apetalus   gatgtagtgggatcattcggattgttacaacctctagcagatggttcgaaattgattcta
nad1_curtisiae  gatgtagtgggatcattcggattgttacaacctctagcagatggttcgaaattgattcta
nad1_nivicola   gatgtagtgggatcattcggattgttacaacctctagcagatggttcgaaattgattcta
nad1_pulvinatus gatgtagtgggatcattcggattgttacaacctctagcagatggttcgaaattgattcta
nad1_quitensis  gatgtagtgggatcattcggattgttacaacctctagcagatggttcgaaattgattcta
nad1_muscoides  gatgtagtgggatcattcggattgttacaacctctagcagatggttcaaaattgattcta
nad1_lycopodioi gatgtagtgggatcattcggattgttacaacctctagcagatggttcgaaattgattcta
                ***********************************************.************

nad1_affinis    aaagaacctatttcaccaagtagtgctaatttctccctttttagaatggctccagtcgct
nad1_apetalus   aaagaacctatttcaccaagtagtgctaatttctccctttttagaatggctccagtcgct
nad1_curtisiae  aaagaacctatttcaccaagtagtgctaatttctccctttttagaatggctccagtcgct
nad1_nivicola   aaagaacctatttcaccaagtagtgctaatttctccctttttagaatggctccagtcgct
nad1_pulvinatus aaagaacctatttcaccaagtagtgctaatttctccctttttagaatggctccagtcgct
nad1_quitensis  aaagaacctatttcaccaagtagtgctaatttctccctttttagaatggctccagtcgct
nad1_muscoides  aaagaacctatttcaccaagtagtgctaatttctccctttttagaatggctccagtcgct
nad1_lycopodioi aaagaacctatttcaccaagtagtgctaatttctccctttttagaatggctccagtcgct
                ************************************************************

nad1_affinis    acatttatgctcagtctggttgctcgggccgttgtaccttttgattatggtatggtattg
nad1_apetalus   acatttatgctcagtctggttgctcgggccgttgtaccttttgattatggtatggtattg
nad1_curtisiae  acatttatgctcagtctggttgctcgggccgttgtaccttttgattatggtatggtattg
nad1_nivicola   acatttatgctcagtctggttgctcgggccgttgtaccttttgattatggtatggtattg
nad1_pulvinatus acatttatgctcagtctggttgctcgggccgttgtaccttttgattatggtatggtattg
nad1_quitensis  acatttatgctcagtctggttgctcgggccgttgtaccttttgattatggtatggtattg
nad1_muscoides  acatttatgctcagtctggttgctcgggccgttgtaccttttgattatggtatggtattg
nad1_lycopodioi acatttatgctaagtctggttgctcgggccgttgtaccttttgattatggtatggtattg
                *********** ************************************************

nad1_affinis    tcagatctgaacatagggttactttatttgtttgccatatcttcgctaggtgtttatgga
nad1_apetalus   tcagatctgaacatagggttactttatttgtttgccatatcttcgctaggtgtttatgga
nad1_curtisiae  tcagatctgaacatagggttactttatttgtttgccatatcttcgctaggtgtttatgga
nad1_nivicola   tcagatctgaacatagggttactttatttgtttgccatatcttcgctaggtgtttatgga
nad1_pulvinatus tcagatctgaacatagggttactttatttgtttgccatatcttcgctaggtgtttatgga
nad1_quitensis  tcagatctgaacatagggttactttatttgtttgccatatcttcgctaggtgtttatgga
nad1_muscoides  tcagatctgaacatagggttactttatttgtttgccatatcttcgctaggtgtttatgga
nad1_lycopodioi tcagatctgaacatagggttactttatttgtttgccatatcttcgctaggtgtttatgga
                ************************************************************

nad1_affinis    attattatagcaggttggtctagtaattcgaaatatgcctttctaggagcattacgatct
nad1_apetalus   attattatagcaggttggtctagtaattcgaaatatgcctttctaggagcattacgatct
nad1_curtisiae  attattatagcaggttggtctagtaattcgaaatatgcctttctaggagcattacgatct
nad1_nivicola   attattatagcaggttggtctagtaattcgaaatatgcctttctaggagcattacgatct
nad1_pulvinatus attattatagcaggttggtctagtaattcgaaatatgcctttctaggagcattacgatct
nad1_quitensis  attattatagcaggttggtctagtaattcgaaatatgcctttctaggagcattacgatct
nad1_muscoides  attattatagcaggttggtctagtaattcgaaatatgcctttctaggagcattacgatct
nad1_lycopodioi attattatagcaggttggtctagtaattcgaaatatgcctttctaggagcattacgatct
                ************************************************************

nad1_affinis    gcagctcaaatggtcccttatgaagtttctattggtcttattcttattactgtactaata
nad1_apetalus   gcagctcaaatggtcccttatgaagtttctattggtcttattcttattactgtactaata
nad1_curtisiae  gcagctcaaatggtcccttatgaagtttctattggtcttattcttattactgtactaata
nad1_nivicola   gcagctcaaatggtcccttatgaagtttctattggtcttattcttattactgtactaata
nad1_pulvinatus gcagctcaaatggtcccttatgaagtttctattggtcttattcttattactgtactaata
nad1_quitensis  gcagctcaaatggtcccttatgaagtttctattggtcttattcttattactgtactaata
nad1_muscoides  gcagctcaaatggtcccttatgaagtttctattggtcttattcttattactgtactaata
nad1_lycopodioi gcagctcaaatggtcccttatgaagtttctattggtcttattcttattactgtactaata
                ************************************************************

nad1_affinis    tgtgtaggtcctcgtaattcgagtgagattgtcatagcgcaaaagcagatatggtccggt
nad1_apetalus   tgtgtaggtcctcgtaattcgagtgagattgtcatagcgcaaaagcagatatggtccggt
nad1_curtisiae  tgtgtaggtcctcgtaattcgagtgagattgtcatagcgcaaaagcagatatggtccggt
nad1_nivicola   tgtgtaggtcctcgtaattcgagtgagattgtcatagcgcaaaagcagatatggtccggt
nad1_pulvinatus tgtgtaggtcctcgtaattcgagtgagattgtcatagcgcaaaagcagatatggtccggt
nad1_quitensis  tgtgtaggtcctcgtaattcgagtgagattgtcatagcgcaaaagcagatatggtccggt
nad1_muscoides  tgtgtaggtcctcgtaattcgagtgagattgtcatagcgcaaaagcagatatggtccggt
nad1_lycopodioi tgtgtaggtcctcgtaattcgagtgagattgtcatagcgcaaaagcagatatggtccggt
                ************************************************************

nad1_affinis    attcccttgttccctgtattggttatgttctttatttcttgtttagcagaaactaatcga
nad1_apetalus   attcccttgttccctgtattggttatgttctttatttcttgtttagcagaaactaatcga
nad1_curtisiae  attcccttgttccctgtattggttatgttctttatttcttgtttagcagaaactaatcga
nad1_nivicola   attcccttgttccctgtattggttatgttctttatttcttgtttagcagaaactaatcga
nad1_pulvinatus attcccttgttccctgtattggttatgttctttatttcttgtttagcagaaactaatcga
nad1_quitensis  attcccttgttccctgtattggttatgttctttatttcttgtttagcagaaactaatcga
nad1_muscoides  attcccttgttccctgtattggttatgttctttatttcttgtttagcagaaactaatcga
nad1_lycopodioi attcccttgttccctgtattggttatgttctttatttcttgtttagcagaaactaatcga
                ************************************************************

nad1_affinis    gctccttttgatctcccagaagcggaagctgaattagttgcaggttataatgtagaatat
nad1_apetalus   gctccttttgatctcccagaagcggaagctgaattagttgcaggttataatgtagaatat
nad1_curtisiae  gctccttttgatctcccagaagcggaagctgaattagttgcaggttataatgtagaatat
nad1_nivicola   gctccttttgatctcccagaagcggaagctgaattagttgcaggttataatgtagaatat
nad1_pulvinatus gctccttttgatctcccagaagcggaagctgaattagttgcaggttataatgtagaatat
nad1_quitensis  gctccttttgatctcccagaagcggaagctgaattagttgcaggttataatgtagaatat
nad1_muscoides  gctccttttgatctcccagaagcggaagctgaattagttgcaggttataatgtagaatat
nad1_lycopodioi gctccctttgatcttccagaagcggaagctgaattagttgcaggctataatgtagaatat
                *****.********.*****************************.***************

nad1_affinis    tcttcaatggggtctgctctattttttttaggagagtatgccaatatgatcttaatgagg
nad1_apetalus   tcttcaatggggtctgctctattttttttaggagagtatgccaatatgatcttaatgagg
nad1_curtisiae  tcttcaatggggtctgctctattttttttaggagagtatgccaatatgatcttaatgagg
nad1_nivicola   tcttcaatggggtctgctctattttttttaggagagtatgccaatatgatcttaatgagg
nad1_pulvinatus tcttcaatggggtctgctctattttttttaggagagtatgccaatatgatcttaatgagg
nad1_quitensis  tcttcaatggggtctgctctattttttttaggagagtatgccaatatgatcttaatgagg
nad1_muscoides  tcttcaatggggtctgctctattttttttaggagagtatgccaatatgatcttaatgagg
nad1_lycopodioi tcttcaatggggtctgctctattttttttaggagagtatgccaatatgatcttaatgagg
                ************************************************************

nad1_affinis    ggtctatgcacattgctttctccaggaggttggccgcctatcctagatcttcccatttca
nad1_apetalus   ggtctatgcacattgctttctccaggaggttggccgcctatcctagatcttcccatttca
nad1_curtisiae  ggtctatgcacattgctttctccaggaggttggccgcctatcctagatcttcccatttca
nad1_nivicola   ggtctatgcacattgctttctccaggaggttggccgcctatcctagatcttcccatttca
nad1_pulvinatus ggtctatgcacattgctttctccaggaggttggccgcctatcctagatcttcccatttca
nad1_quitensis  ggtctatgcacattgctttctccaggaggttggccgcctatcctagatcttcccatttca
nad1_muscoides  ggtctatgcacattgctttctccaggaggttggccgcctatcctagatcttcccatttca
nad1_lycopodioi ggtctatgcacattgctttctccaggaggttggccgcctatcctagatcttcccatttca
                ************************************************************

nad1_affinis    aacaagatcccaggctcgatctggtttagtatcaaggtgattctctttctctttctatat
nad1_apetalus   aacaagatcccaggctcgatctggtttagtatcaaggtgattctctttctctttctatat
nad1_curtisiae  aacaagatcccaggctcgatctggtttagtatcaaggtgattctctttctctttctatat
nad1_nivicola   aacaagatcccaggctcgatctggtttagtatcaaggtgattctctttctctttctatat
nad1_pulvinatus aacaagatcccaggctcgatctggtttagtatcaaggtgattctctttctctttctatat
nad1_quitensis  aacaagatcccaggctcgatctggtttagtatcaaggtgattctctttctctttctatat
nad1_muscoides  aacaagatcccaggctcgatctggtttagtatcaaggtgattctctttctctttctatat
nad1_lycopodioi aacaagatcccaggctcgatctggtttagtatcaaggtgattctctttctctttctatat
                ************************************************************

nad1_affinis    atatgggtccgcgcagcatttccacgatatcgttatgatcaattaatgggacttggccgg
nad1_apetalus   atatgggtccgcgcagcatttccacgatatcgttatgatcaattaatgggacttggccgg
nad1_curtisiae  atatgggtccgcgcagcatttccacgatatcgttatgatcaattaatgggacttggccgg
nad1_nivicola   atatgggtccgcgcagcatttccacgatatcgttatgatcaattaatgggacttggccgg
nad1_pulvinatus atatgggtccgcgcagcatttccacgatatcgttatgatcaattaatgggacttggccgg
nad1_quitensis  atatgggtccgcgcagcatttccacgatatcgttatgatcaattaatgggacttggccgg
nad1_muscoides  atatgggtccgcgcagcatttccacgatatcgttatgatcaattaatgggacttggccgg
nad1_lycopodioi atatgggtccgcgcagcatttccacgatatcgttatgatcaattaatgggacttggccgg
                ************************************************************

nad1_affinis    aaagtgttcttgcctctatcattagctcgggtagtcgccgtttcgggtgttttagtcacc
nad1_apetalus   aaagtgttcttgcctctatcattagctcgggtagtcgccgtttcgggtgttttagtcacc
nad1_curtisiae  aaagtgttcttgcctctatcattagctcgggtagtcgccgtttcgggtgttttagtcacc
nad1_nivicola   aaagtgttcttgcctctatcattagctcgggtagtcgccgtttcgggtgttttagtcacc
nad1_pulvinatus aaagtgttcttgcctctatcattagctcgggtagtcgccgtttcgggtgttttagtcacc
nad1_quitensis  aaagtgttcttgcctctatcattagctcgggtagtcgccgtttcgggtgttttagtcacc
nad1_muscoides  aaagtgttcttgcctctatcattagctcgggtagtcgccgtttcgggtgttttagtcacc
nad1_lycopodioi aaagtgttcttgcctctatcattagctcgggtagtcgccgtttctggtgttttagtcacc
                ******************************************** ***************

nad1_affinis    tttcaatggctcccttaa
nad1_apetalus   tttcaatggctcccttaa
nad1_curtisiae  tttcaatggctcccttaa
nad1_nivicola   tttcaatggctcccttaa
nad1_pulvinatus tttcaatggctcccttaa
nad1_quitensis  tttcaatggctcccttaa
nad1_muscoides  tttcaatggctcccttaa
nad1_lycopodioi tttcaatggctcccttaa
                ******************

-------------------------------------------------------------------------------------------------
CLUSTAL format alignment by MAFFT (v7.505)


nad2_affinis    atgttcaatctttttttagcggtttcccccgagatctttctcattaatgcaaccttgatt
nad2_apetalus   atgttcaatctttttttagcggtttcccccgagatctttctcattaatgcaaccttgatt
nad2_muscoides  atgttcaatctttttttagcggtttcccccgagatctttctcattaatgcaaccttgatt
nad2_nivicola   atgttcaatctttttttagcggtttcccccgagatctttctcattaatgcaaccttgatt
nad2_pulvinatus atgttcaatctttttttagcggtttcccccgagatctttctcattaatgcaaccttgatt
nad2_curtisiae  atgttcaatctttttttagcggtttcccccgagatctttctcattaatgcaaccttgatt
nad2_quitensis  atgttcaatctttttttagcggtttcccccgagatctttctcattaatgcaaccttgatt
nad2_lycopodioi atgttcaatctttttttagcggtttccccagagatctttctgattaatgcaaccttgatt
                ***************************** *********** ******************

nad2_affinis    ttgctcattcatggagttttttttagtacctctaagaaatatgattatccaccgctagtt
nad2_apetalus   ttgctcattcatggagttttttttagtacctctaagaaatatgattatccaccgctagtt
nad2_muscoides  ttgctcattcatggagttttttttagtacctctaagaaatatgattatccaccgctagtt
nad2_nivicola   ttgctcattcatggagttttttttagtacctctaagaaatatgattatccaccgctagtt
nad2_pulvinatus ttgctcattcatggagttttttttagtacctctaagaaatatgattatccaccgctagtt
nad2_curtisiae  ttgctcattcatggagttttttttagtacctctaagaaatatgattatccaccgctagtt
nad2_quitensis  ttgctcattcatggagttttttttagtacctctaagaaatatgattatccaccgctagtt
nad2_lycopodioi ttgctcattcatggagttgtttttagtacctctaagaaatatgattatccaccgctagtt
                ****************** *****************************************

nad2_affinis    agtaatgtgggttggcttggattacttagtgttctaataaccttgcttttgctcgctgct
nad2_apetalus   agtaatgtgggttggcttggattacttagtgttctaataaccttgcttttgctcgctgct
nad2_muscoides  agtaatgtgggttggcttggattacttagtgttctaataaccttgcttttgctcgctgct
nad2_nivicola   agtaatgtgggttggcttggattacttagtgttctaataaccttgcttttgctcgctgct
nad2_pulvinatus agtaatgtgggttggcttggattacttagtgttctaataaccttgcttttgctcgctgct
nad2_curtisiae  agtaatgtgggttggcttggattacttagtgttctaataaccttgcttttgctcgctgct
nad2_quitensis  agtaatgtgggttggcttggattacttagtgttctaataaccttgcttttgctcgctgct
nad2_lycopodioi agtaatgtgggttggcttggattacttagtgttctaataaccttgcttttgctcgctgct
                ************************************************************

nad2_affinis    ggcgcacctctcctaactattgcccatttattctggaatcctttctttaaaagggacaat
nad2_apetalus   ggcgcacctctcctaactattgcccatttattctggaatcctttctttaaaagggacaat
nad2_muscoides  ggcgcacctctcctaactattgcccatttattctggaatcctttctttaaaagggacaat
nad2_nivicola   ggcgcacctctcctaactattgcccatttattctggaatcctttctttaaaagggacaat
nad2_pulvinatus ggcgcacctctcctaactattgcccatttattctggaatcctttctttaaaagggacaat
nad2_curtisiae  ggcgcacctctcctaactattgcccatttattctggaatcctttctttaaaagggacaat
nad2_quitensis  ggcgcacctctcctaactattgcccatttattctggaatcctttctttaaaagggacaat
nad2_lycopodioi ggcgcacctctcctaactattggccatttattctggaatcctttttttaagagggacaat
                ********************** *********************.*****.*********

nad2_affinis    ttgacgtatttctgccaaatctttctcttattaagtacggctggtaccatttccattttt
nad2_apetalus   ttgacgtatttctgccaaatctttctcttattaagtacggctggtaccatttccattttt
nad2_muscoides  ttgacgtatttctgccaaatctttctcttattaagtacggctggtaccatttccattttt
nad2_nivicola   ttgacgtatttctgccaaatctttctcttattaagtacggctggtaccatttccattttt
nad2_pulvinatus ttgacgtatttctgccaaatctttctcttattaagtacggctggtaccatttccattttt
nad2_curtisiae  ttgacgtatttctgccaaatctttctcttattaagtacggctggtaccatttccattttt
nad2_quitensis  ttgacgtatttctgccaaatctttctcttattaagtacggctggtaccatttccattttt
nad2_lycopodioi ttgacatatttcttccaaatctttctcttattaagtacagctggtaccatttcgatgttt
                *****.******* ************************.************** ** ***

nad2_affinis    tttgattatttcaaacaagagaggtttgatgcttttgaattcattgtattaatttcactt
nad2_apetalus   tttgattatttcaaacaagagaggtttgatgcttttgaattcattgtattaatttcactt
nad2_muscoides  tttgattatttcaaacaagagaggtttgatgcttttgaattcattgtattaatttcactt
nad2_nivicola   tttgattatttcaaacaagagaggtttgatgcttttgaattcattgtattaatttcactt
nad2_pulvinatus tttgattatttcaaacaagagaggtttgatgcttttgaattcattgtattaatttcactt
nad2_curtisiae  tttgattatttcaaacaagagaggtttgatgcttttgaattcattgtattaatttcactt
nad2_quitensis  tttgattatttcaaacaagagaggtttgatgcttttgaattcattgtattaatttcactt
nad2_lycopodioi tttgattatttcaaacaagagaggtttgatgcttttgaattcattgtattaatttcactt
                ************************************************************

nad2_affinis    cctactcgcagtatgctctttatgatctcggctcatgatttaattgccatgtatttagct
nad2_apetalus   cctactcgcagtatgctctttatgatctcggctcatgatttaattgccatgtatttagct
nad2_muscoides  cctactcgcagtatgctctttatgatctcggctcatgatttaattgccatgtatttagct
nad2_nivicola   cctactcgcagtatgctctttatgatctcggctcatgatttaattgccatgtatttagct
nad2_pulvinatus cctactcgcagtatgctctttatgatctcggctcatgatttaattgccatgtatttagct
nad2_curtisiae  cctactcgcagtatgctctttatgatctcggctcatgatttaattgccatgtatttagct
nad2_quitensis  cctactcgcagtatgctctttatgatctcggctcatgatttaattgccatgtatttagct
nad2_lycopodioi cctacttgcagtatgctctttatgatctcggctcatgatttaattgccatgtatttagct
                ******.*****************************************************

nad2_affinis    attgagcttcaaagtttatgtttttatgtgatcgcagcatcaaaaagaaagtctgaattt
nad2_apetalus   attgagcttcaaagtttatgtttttatgtgatcgcagcatcaaaaagaaagtctgaattt
nad2_muscoides  attgagcttcaaagtttatgtttttatgtgatcgcagcatcaaaaagaaagtctgaattt
nad2_nivicola   attgagcttcaaagtttatgtttttatgtgatcgcagcatcaaaaagaaagtctgaattt
nad2_pulvinatus attgagcttcaaagtttatgtttttatgtgatcgcagcatcaaaaagaaagtctgaattt
nad2_curtisiae  attgagcttcaaagtttatgtttttatgtgatcgcagcatcaaaaagaaagtctgaattt
nad2_quitensis  attgagcttcaaagtttatgtttttatgtgatcgcagcatcaaaaagaaagtctgaattt
nad2_lycopodioi attgagcttcaaagtttatgtttttatgtgctcgcagcatcaaaaagaaagtctgaattt
                ****************************** *****************************

nad2_affinis    tctacggaagccggctcgaaatatttgatcttaggtgcattttcttctggaatcttattg
nad2_apetalus   tctacggaagccggctcgaaatatttgatcttaggtgcattttcttctggaatcttattg
nad2_muscoides  tctacggaagccggctcgaaatatttgatcttaggtgcattttcttctggaatcttattg
nad2_nivicola   tctacggaagccggctcgaaatatttgatcttaggtgcattttcttctggaatcttattg
nad2_pulvinatus tctacggaagccggctcgaaatatttgatcttaggtgcattttcttctggaatcttattg
nad2_curtisiae  tctacggaagccggctcgaaatatttgatcttaggtgcattttcttctggaatcttattg
nad2_quitensis  tctacggaagccggctcgaaatatttgatcttaggtgcattttcttctggaatcttattg
nad2_lycopodioi tctacggaagccggctcgaaatatttgatcttaggtgcattttcttctggaatcttattg
                ************************************************************

nad2_affinis    tttgggtgttctatgatctatggttctactggtgctactcatttcgatcaattagccaag
nad2_apetalus   tttgggtgttctatgatctatggttctactggtgctactcatttcgatcaattagccaag
nad2_muscoides  tttgggtgttctatgatctatggttctactggtgctactcatttcgatcaattagccaag
nad2_nivicola   tttgggtgttctatgatctatggttctactggtgctactcatttcgatcaattagccaag
nad2_pulvinatus tttgggtgttctatgatctatggttctactggtgctactcatttcgatcaattagccaag
nad2_curtisiae  tttgggtgttctatgatctatggttctactggtgctactcatttcgatcaattagccaag
nad2_quitensis  tttgggtgttctatgatctatggttctactggtgctactcatttcgatcaattagccaag
nad2_lycopodioi tttgggtgttcgatgatctatgggtctactggagctacccatttcgatcaattagccacg
                *********** *********** ******** *****.******************* *

nad2_affinis    attatgactggctatgaacttacaagtctttcctctagtggtctttttatgggcattctt
nad2_apetalus   attatgactggctatgaacttacaagtctttcctctagtggtctttttatgggcattctt
nad2_muscoides  attatgactggctatgaacttacaagtctttcctctagtggtctttttatgggcattctt
nad2_nivicola   attatgactggctatgaacttacaagtctttcctctagtggtctttttatgggcattctt
nad2_pulvinatus attatgactggctatgaacttacaagtctttcctctagtggtctttttatgggcattctt
nad2_curtisiae  attatgactggctatgaacttacaagtctttcctctagtggtctttttatgggcattctt
nad2_quitensis  attatgactggctatgaacttacaagtctttcctctagtggtctttttatgggcattctt
nad2_lycopodioi attttgaccggctacgaactaactggtcttcgatctagtggtctttttatgggcattctt
                *** ****.*****.***** ** .*****.  ***************************

nad2_affinis    tttattgctgttggcttcctattcacgataactgcagttccttttcatatgtgggcacct
nad2_apetalus   tttattgctgttggcttcctattcaagataactgcagttccttttcatatgtgggcacct
nad2_muscoides  tttattgctgttggcttcctattcaagataactgcagttccttttcatatgtgggcacct
nad2_nivicola   tttattgctgttggcttcctattcaagataactgcagttccttttcatatgtgggcacct
nad2_pulvinatus tttattgctgttggcttcctattcaagataactgcagttccttttcatatgtgggcacct
nad2_curtisiae  tttattgctgttggcttcctattcacgataactgcagttccttttcatatgtgggcacct
nad2_quitensis  tttattgctgttggcttcctattcaagataactgcagttccttttcatatgtgggcacct
nad2_lycopodioi tttatcgctgtgggattcctattcaagataactgcagttccttttcatatgtgggcacct
                *****.***** ** ********** **********************************

nad2_affinis    gatatctatgagggtgcacccaccccggttacagcattcttttccattgcgcctaaaatt
nad2_apetalus   gatatctatgagggtgcacccaccccggttacagcattcttttccattgcgcctaaaatt
nad2_muscoides  gatatctatgagggtgcacccaccccggttacagcattcttttccattgcgcctaaaatt
nad2_nivicola   gatatctatgagggtgcacccaccccggttacagcattcttttccattgcgcctaaaatt
nad2_pulvinatus gatatctatgagggtgcacccaccccggttacagcattcttttccattgcgcctaaaatt
nad2_curtisiae  gatatctatgagggtgcacccaccccggttacagcattcttttccattgcgcctaaaatt
nad2_quitensis  gatatctatgagggtgcacccaccccggttacagcattcttttccattgcgcctaaaatt
nad2_lycopodioi gatatctatgagggttcacccaccccggttacagcattcttttcgattgcgcctaaaatt
                *************** **************************** ***************

nad2_affinis    gctatttctgctaatattttacggctttttatttatggttcctatggagctacattgcag
nad2_apetalus   gctatttctgctaatattttacggctttttatttatggttcctatggagctacattgcag
nad2_muscoides  gctatttctgctaatattttacggctttttatttatggttcctatggagctacattgcag
nad2_nivicola   gctatttctgctaatattttacggctttttatttatggttcctatggagctacattgcag
nad2_pulvinatus gctatttctgctaatattttacggctttttatttatggttcctatggagctacattgcag
nad2_curtisiae  gctatttctgctaatattttacggctttttatttatggttcctatggagctacattgcag
nad2_quitensis  tctatttctgctaatattttacggctttttatttatggttcctatggagctacattgcag
nad2_lycopodioi tctatttctgctactattttacgtctttttatttatggttcctatggagctacattgcaa
                 ************ ********* ***********************************.

nad2_affinis    caaattttctttttctgtagcattgcttctatgatcttaggagcattagccgccatggca
nad2_apetalus   caaattttctttttctgtagcattgcttctatgatcttaggagcattagccgccatggca
nad2_muscoides  caaattttctttttctgtagcattgcttctatgatcttaggagcattagccgccatggca
nad2_nivicola   caaattttctttttctgtagcattgcttctatgatcttaggagcattagccgccatggca
nad2_pulvinatus caaattttctttttctgtagcattgcttctatgatcttaggagcattagccgccatggca
nad2_curtisiae  caaattttctttttctgtagcattgcttctatgatcttaggagcattagccgccatggca
nad2_quitensis  caaattttctttttctgtagcattgcttctatgatcttaggagcattagccgccatggca
nad2_lycopodioi caaattttctttttctgtagcattgcttctatgatcttaggagcactcgccgccatggcc
                *********************************************.* *********** 

nad2_affinis    caaacaaaagtaaaaagacttctagctcatagttcaattggacatgtaggttatattcgt
nad2_apetalus   caaacaaaagtaaaaagacttctagctcatagttcaattggacatgtaggttatattcgt
nad2_muscoides  caaacaaaagtaaaaagacttctagctcatagttcaattggacatgtaggttatattcgt
nad2_nivicola   caaacaaaagtaaaaagacttctagctcatagttcaattggacatgtaggttatattcgt
nad2_pulvinatus caaacaaaagtaaaaagacttctagctcatagttcaattggacatgtaggttatattcgt
nad2_curtisiae  caaacaaaagtcaaaagacttctagctcatagttcaattggacatgtaggttatattcgt
nad2_quitensis  caaacaaaagtaaaaagacttctagctcatagttcaattggacatgtaggttatattcgt
nad2_lycopodioi caaacaaaagtcaaaagacttctagctcatagttcaattggacatgtaggttatattcgt
                *********** ************************************************

nad2_affinis    actggattctcatgtggaaccatagaaggaattcaagcgctactaattggtctctttatt
nad2_apetalus   actggattctcatgtggaaccatagaaggaattcaagcgctactaattggtctctttatt
nad2_muscoides  actggattctcatgtggaaccatagaaggaattcaagcgctactaattggtctctttatt
nad2_nivicola   actggattctcatgtggaaccatagaaggaattcaagcgctactaattggtctctttatt
nad2_pulvinatus actggattctcatgtggaaccatagaaggaattcaagcgctactaattggtctctttatt
nad2_curtisiae  actggattctcatgtggaaccatagaaggaattcaagcgctactaattggtctctttatt
nad2_quitensis  actggattctcatgtggaaccatagaaggaattcaagcgctactaattggtctctttatt
nad2_lycopodioi actggtttctcatgtggaaccatagaaggaattcaagcactactaattggtctctttatt
                ***** ********************************.*********************

nad2_affinis    tatgcattaatgacgatagatgcattcgctatactttcagcattacgacaaagccgtatc
nad2_apetalus   tatgcattaatgacgatagatgcattcgctatactttcagcattacgacaaagccgtatc
nad2_muscoides  tatgcattaatgacgatagatgcattcgctatactttcagcattacgacaaagccgtatc
nad2_nivicola   tatgcattaatgacgatagatgcattcgctatactttcagcattacgacaaagccgtatc
nad2_pulvinatus tatgcattaatgacgatagatgcattcgctatactttcagcattacgacaaagccgtatc
nad2_curtisiae  tatgcattaatgacgatagatgcattcgctatactttcagcattacgacaaagccgtatc
nad2_quitensis  tatgcattaatgacgatagatgcattcgctatactttcagcattacgacaaagccgtatc
nad2_lycopodioi tatgcattaatgacgatagatgcattcgctatagtttcagcattacgacaaagccgtatc
                ********************************* **************************

nad2_affinis    aaatatatagcggatttgggcgctctagcaaaaaccaatcctatttcggctattaccttc
nad2_apetalus   aaatatatagcggatttgggcgctctagcaaaaaccaatcctatttcggctattaccttc
nad2_muscoides  aaatatatagcggatttgggcgctctagcaaaaaccaatcctatttcggctattaccttc
nad2_nivicola   aaatatatagcggatttgggcgctctagcaaaaaccaatcctatttcggctattaccttc
nad2_pulvinatus aaatatatagcggatttgggcgctctagcaaaaaccaatcctatttcggctattaccttc
nad2_curtisiae  aaatatatagcggatttgggcgctctagcaaaaaccaatcctatttcggctattaccttc
nad2_quitensis  aaatatatagcggatttgggcgctctagcaaaaaccaatcctatttcggctattaccttc
nad2_lycopodioi aaatatatagcggatttgggcgctctagccaaaaccaatcctatttcggctattaccttc
                ***************************** ******************************

nad2_affinis    tccattattatgttctcatacgcaggaataccccccttagcaggctttgccagtaaattc
nad2_apetalus   tccattattatgttctcatacgcaggaataccccccttagcaggctttgccagtaaattc
nad2_muscoides  tccattattatgttctcatacgcaggaataccccccttagcaggctttgccagtaaattc
nad2_nivicola   tccattattatgttctcatacgcaggaataccccccttagcaggctttgccagtaaattc
nad2_pulvinatus tccattattatgttctcatacgcaggaataccccccttagcaggctttgccagtaaattc
nad2_curtisiae  tccattattatgttctcatacgcaggaataccccccttagcaggctttgccagtaaattc
nad2_quitensis  tccattattatgttctcatacgcaggaataccccccttagcaggctttgccagtaaattc
nad2_lycopodioi gccattattatgttctcatacgcaggaataccccccttagcaggctttgccagtaaattc
                 ***********************************************************

nad2_affinis    tatttgttcttcgccgctttgggttgtggcgcttacttcctagcctcagtgggaataatc
nad2_apetalus   tatttgttcttcgccgctttgggttgtggcgcttacttcctagcctcagtgggaataatc
nad2_muscoides  tatttgttcttcgccgctttgggttgtggcgcttacttcctagcctcagtgggaataatc
nad2_nivicola   tatttgttcttcgccgctttgggttgtggcgcttacttcctagcctcagtgggaataatc
nad2_pulvinatus tatttgttcttcgccgctttgggttgtggcgcttacttcctagcctcagtgggaataatc
nad2_curtisiae  tatttgttcttcgccgctttgggttgtggcgcttacttcctagcctcagtgggaataatc
nad2_quitensis  tatttgttcttcgccgctttgggttgtggcgcttacttcctagcctcagtgggaataatc
nad2_lycopodioi tatttgttcttcgccgctttggggtgtggcgcttacttcctagcctcagtgggaataatg
                *********************** *********************************** 

nad2_affinis    actagcgttatcggttgtttttattatatacgcttagtaaaaagaatgttctttgatata
nad2_apetalus   actagcgttatcggttgtttttattatatacgcttagtaaaaagaatgttctttgatata
nad2_muscoides  actagcgttatcggttgtttttattatatacgcttagtaaaaagaatgttctttgatata
nad2_nivicola   actagcgttatcggttgtttttattatatacgcttagtaaaaagaatgttctttgatata
nad2_pulvinatus actagcgttatcggttgtttttattatatacgcttagtaaaaagaatgttctttgatata
nad2_curtisiae  actagcgttatcggttgtttttattatatacgcttagtaaaaagaatgttctttgatata
nad2_quitensis  actagcgttatcggttgtttttattatatacgcttagtaaaaagaatgttctttgatata
nad2_lycopodioi actagcgttataggttgtttttattatatacgcttagtaaaaagaatgttctttgataca
                *********** **********************************************.*

nad2_affinis    ccaagcacatggattctatatcaaacaatgcatagaaccaatgcaatcataatagcaatc
nad2_apetalus   ccaagcacatggattctatatcaaacaatgcatagaaccaatgcaatcataatagcaatc
nad2_muscoides  ccaagcacatggattctatatcaaacaatgcatagaaccaatgcaatcataatagcaatc
nad2_nivicola   ccaagcacatggattctatatcaaacaatgcatagaaccaatgcaatcataatagcaatc
nad2_pulvinatus ccaagcacatggattctatatcaaacaatgcatagaaccaatgcaatcataatagcaatc
nad2_curtisiae  ccaagcacatggattctatatcaaacaatgcatagaaccaatgcaatcataatagcaatc
nad2_quitensis  ccaagcacatggattctatatcaaacaatgcatagaaccaatgcaatcataatagcaatc
nad2_lycopodioi cccagcacatggattctatatcaaacaatggatagaaacaaggcaatactcatagcaatc
                ** *************************** ****** *** *****  * *********

nad2_affinis    acctcctcactcattacaccatccttgatatacccagcacccatcttcgcagtcacacac
nad2_apetalus   acctcctcactcattacaccatccttgatatacccagcacccatcttcgcagtcacacac
nad2_muscoides  acctcctcactcattacaccatccttgatatacccagcacccatcttcgcagtcacacac
nad2_nivicola   acctcctcactcattacaccatccttgatatacccagcacccatcttcgcagtcacacac
nad2_pulvinatus acctcctcactcattacaccatccttgatatacccagcacccatcttcgcagtcacacac
nad2_curtisiae  acctcctcactcattacaccatccttgatatacccagcacccatcttcgcagtcacacac
nad2_quitensis  acctcctcactcattacaccatccttgatatacccagcacccatcttcgcagtcacacac
nad2_lycopodioi acctcctccttcattactccatccttgacatacccagcaccaatcttcgcagtcactcac
                ******** .******* **********.************ ************** ***

nad2_affinis    caaatcgcaataaacttatatatataa
nad2_apetalus   caaatcgcaataaacttatatatataa
nad2_muscoides  caaatcgcaataaacttatatatataa
nad2_nivicola   caaatcgcaataaacttatatatataa
nad2_pulvinatus caaatcgcaataaacttatatatataa
nad2_curtisiae  caaatcgcaataaacttatatatataa
nad2_quitensis  caaatcgcaataaacttatatatataa
nad2_lycopodioi caaatcgcaatcacgctatatatataa
                *********** *  .***********

-------------------------------------------------------------------------------------------------
CLUSTAL format alignment by MAFFT (v7.505)


nad3_affinis    atgttagaatttggtcctatttgtatttatttatttatcagtgttcttgtttctttgctc
nad3_apetalus   atgttagaatttggtcctatttgtatttatttatttatcagtgttcttgtttctttgctc
nad3_muscoides  atgttagaatttggtcctatttgtatttatttatttatcagtgttcttgtttctttgctc
nad3_nivicola   atgttagaatttggtcctatttgtatttatttatttatcagtgttcttgtttctttgctc
nad3_pulvinatus atgttagaatttggtcctatttgtatttatttatttatcagtgttcttgtttctttgctc
nad3_quitensis  atgttagaatttggtcctatttgtatttatttatttatcagtgttcttgtttctttgctc
nad3_curtisiae  atgttagaatttggtcctatttgtatttatttatttatcagtgttcttgtttctttgctc
nad3_lycopodioi atgttagaatttggtcctatttgtatttatttatttatcagtgttcttgtttctttgctc
                ************************************************************

nad3_affinis    ctgctcggtcttccttttcttttttcttctaatacttctacttatcctgacaaattgtct
nad3_apetalus   ctgctcggtcttccttttcttttttcttctaatacttctacttatcctgacaaattgtct
nad3_muscoides  ctgctcggtcttccttttcttttttcttctaatacttctacttatcctgacaaattgtct
nad3_nivicola   ctgctcggtcttccttttcttttttcttctaatacttctacttatcctgacaaattgtct
nad3_pulvinatus ctgctcggtcttccttttcttttttcttctaatacttctacttatcctgacaaattgtct
nad3_quitensis  ctgctcggtcttccttttcttttttcttctaatacttctacttatcctgacaaattgtct
nad3_curtisiae  ctgctcggtcttccttttcttttttcttctaatacttctacttatcctgacaaattgtct
nad3_lycopodioi ctgctcggtcttccttttcttttttcttctaatacttcgacttatcctgacaaattgtct
                ************************************** *********************

nad3_affinis    gcgtacgaatgtggtttcgatcctttcggtgatgcgcgaagtcgtttcgatatccgtttt
nad3_apetalus   gcgtacgaatgtggtttcgatcctttcggtgatgcgcgaagtcgtttcgatatccgtttt
nad3_muscoides  gcgtacgaatgtggtttcgatcctttcggtgatgcgcgaagtcgtttcgatatccgtttt
nad3_nivicola   gcgtacgaatgtggtttcgatcctttcggtgatgcgcgaagtcgtttcgatatccgtttt
nad3_pulvinatus gcgtacgaatgtggtttcgatcctttcggtgatgcgcgaagtcgtttcgatatccgtttt
nad3_quitensis  gcgtacgaatgtggtttcgatcctttcggtgatgcgcgaagtcgtttcgatatccgtttt
nad3_curtisiae  gcgtacgaatgtggtttcgatcctttcggtgatgcgcgaagtcgtttcgatatccgtttt
nad3_lycopodioi gcgtacgaatgtggtttcgatcctttcggtgatgcgcgaagtcgtttcgatatccgcttt
                ********************************************************.***

nad3_affinis    tatcttgtttcaattttatttattatctttgatttggaagtcacctttttctttccttgg
nad3_apetalus   tatcttgtttcaattttatttattatctttgatttggaagtcacctttttctttccttgg
nad3_muscoides  tatcttgtttcaattttatttattatctttgatttggaagtcacctttttctttccttgg
nad3_nivicola   tatcttgtttcaattttatttattatctttgatttggaagtcacctttttctttccttgg
nad3_pulvinatus tatcttgtttcaattttatttattatctttgatttggaagtcacctttttctttccttgg
nad3_quitensis  tatcttgtttcaattttatttattatctttgatttggaagtcacctttttctttccttgg
nad3_curtisiae  tatcttgtttcaattttatttattatctttgatttggaagtaacctttttctttccttgg
nad3_lycopodioi tatcttgtttcaattttatttattatccttgatttggaagtaacctttttctttccttgg
                ***************************.************* ******************

nad3_affinis    gcagtgtctctcaacaagattgatatgtttggcttttggtcgatgatggcctttttattg
nad3_apetalus   gcagtgtctctcaacaagattgatatgtttggcttttggtcgatgatggcctttttattg
nad3_muscoides  gcagtgtctctcaacaagattgatatgtttggcttttggtcgatgatggcctttttattg
nad3_nivicola   gcagtgtctctcaacaagattgatatgtttggcttttggtcgatgatggcctttttattg
nad3_pulvinatus gcagtgtctctcaacaagattgatatgtttggcttttggtcgatgatggcctttttattg
nad3_quitensis  gcagtgtctctcaacaagattgatatgtttggcttttggtcgatgatggcctttttattg
nad3_curtisiae  gcagtgtctctcaacaagattgatatgtttggcttttggtcgatgatggcctttttattg
nad3_lycopodioi gcagtctctctcaacaagattgatacgtttggattttggtccatgatggcctttttattg
                ***** *******************.****** ******** ******************

nad3_affinis    attttaacgatcggatttctctatgaatggaaaaggggtgctttggatcgggaataa
nad3_apetalus   attttaacgatcggatttctctatgaatggaaaaggggtgctttggatcgggaataa
nad3_muscoides  attttaacgatcggatttctctatgaatggaaaaggggtgctttggatcgggaataa
nad3_nivicola   attttaacgatcggatttctctatgaatggaaaaggggtgctttggatcgggaataa
nad3_pulvinatus attttaacgatcggatttctctatgaatggaaaaggggtgctttggatcgggaataa
nad3_quitensis  attttaacgatcggatttctctatgaatggaaaaggggtgctttggatcgggaataa
nad3_curtisiae  attttaacgatcggatttctctatgaatggaaaaggggtgctttggatcgggaataa
nad3_lycopodioi attttaacgataggatttctctatgaatggaaaaggggtgctttggatcgggaataa
                *********** *********************************************

-------------------------------------------------------------------------------------------------
CLUSTAL format alignment by MAFFT (v7.505)


nad4_affinis    atgtttgtttctttttttgatttttcgttttctgtgattgttttactttttttccctttg
nad4_apetalus   atgtttgtttctttttttgatttttcgttttctgtgattgttttactttttttccctttg
nad4_curtisiae  atgtttgtttctttttttgatttttcgttttctgtgattgttttactttttttccctttg
nad4_nivicola   atgtttgtttctttttttgatttttcgttttctgtgattgttttactttttttccctttg
nad4_pulvinatus atgtttgtttctttttttgatttttcgttttctgtgattgttttactttttttccctttg
nad4_quitensis  atgtttgtttctttttttgatttttcgttttctgtgattgttttactttttttccctttg
nad4_muscoides  atgtttgtttctttttttgatttttcgttttctgtgattgttttactttttttccctttg
nad4_lycopodioi atgttgccttctttttttgatttttcattttctgttagtggtcttcttttttttcctttt
                *****  .******************.******** * ** *.* ********.***** 

nad4_affinis    tttggtatatttttattattatttattccttcttctcgtgttcgttttatccgtttaatt
nad4_apetalus   tttggtatatttttattattatttattccttcttctcgtgttcgttttatccgtttaatt
nad4_curtisiae  tttggtatatttttattattatttattccttcttctcgtgttcgttttatccgtttaatt
nad4_nivicola   tttggtatatttttattattatttattccttcttctcgtgttcgttttatccgtttaatt
nad4_pulvinatus tttggtatatttttattattatttattccttcttctcgtgttcgttttatccgtttaatt
nad4_quitensis  tttggtatatttttattattatttattccttcttctcgtgttcgttttatccgtttaatt
nad4_muscoides  tttggtatatttttattattatttattccttcttctcgtgttcgttttatccgtttaatt
nad4_lycopodioi tttggtatatttttattattttttattccttcttctcgtgttcgttatatccgtttaatt
                ******************** ************************* *************

nad4_affinis    ggtctttgttgttctttgtttacatttttgtattctttgtttctttggttagaatttgat
nad4_apetalus   ggtctttgttgttctttgtttacatttttgtattctttgtttctttggttagaatttgat
nad4_curtisiae  ggtctttgttgttctttgtttacatttttgtattctttgtttctttggttagaatttgat
nad4_nivicola   ggtctttgttgttctttgtttacatttttgtattctttgtttctttggttagaatttgat
nad4_pulvinatus ggtctttgttgttctttgtttacatttttgtattctttgtttctttggttagaatttgat
nad4_quitensis  ggtctttgttgttctttgtttacatttttgtattctttgtttctttggttagaatttgat
nad4_muscoides  ggtctttgttgttctttgtttacatttttgtattctttgtttctttggttagaatttgat
nad4_lycopodioi ggtctttgttcttctctgtttacatttttgtattctctttttctttggttacaatttgat
                ********** ****.********************.* ************ ********

nad4_affinis    gtttctacagccaaatttcaatttgtgtcaagtttttcttttcttccttatgagaacatt
nad4_apetalus   gtttctacagccaaatttcaatttgtgtcaagtttttcttttcttccttatgagaacatt
nad4_curtisiae  gtttctacagccaaatttcaatttgtgtcaagtttttcttttcttccttatgagaacatt
nad4_nivicola   gtttctacagccaaatttcaatttgtgtcaagtttttcttttcttccttatgagaacatt
nad4_pulvinatus gtttctacagccaaatttcaatttgtgtcaagtttttcttttcttccttatgagaacatt
nad4_quitensis  gtttctacagccaaatttcaatttgtgtcaagtttttcttttcttccttatgagaacatt
nad4_muscoides  gtttctacagccaaatttcaatttgtgtcaagtttttcttttcttccttatgagaacatt
nad4_lycopodioi gtttctacagccaaatttcaatttgtggaaagtttttcttttcttccttctgagaacata
                ***************************  ******************** ********* 

nad4_affinis    atattttattttggtgtggatggtatatctttatttttcgtgctgttgactacatttttg
nad4_apetalus   atattttattttggtgtggatggtatatctttatttttcgtgctgttgactacatttttg
nad4_curtisiae  atattttattttggtgtggatggtatatctttatttttcgtgctgttgactacatttttg
nad4_nivicola   atattttattttggtgtggatggtatatctttatttttcgtgctgttgactacatttttg
nad4_pulvinatus atattttattttggtgtggatggtatatctttatttttcgtgctgttgactacatttttg
nad4_quitensis  atattttattttggtgtggatggtatatctttatttttcgtgctgttgactacatttttg
nad4_muscoides  ctattttattttggtgtggatggtatatctttatttttcgtgctgttgactacatttttg
nad4_lycopodioi tctttttattttggtctggatggtatatctttatttttcgtgttattgactacatttttg
                 . ************ **************************.*.***************

nad4_affinis    atccctatttgtcttttagtgggttggtctagtgttcgtgtttatggtaaagagtatatt
nad4_apetalus   atccctatttgtcttttagtgggttggtctagtgttcgtgtttatggtaaagagtatatt
nad4_curtisiae  atccctatttgtcttttagtgggttggtctagtgttcgtgtttatggtaaagagtatatt
nad4_nivicola   atccctatttgtcttttagtgggttggtctagtgttcgtgtttatggtaaagagtatatt
nad4_pulvinatus atccctatttgtcttttagtgggttggtctagtgttcgtgtttatggtaaagagtatatt
nad4_quitensis  atccctatttgtcttttagtgggttggtctagtgttcgtgtttatggtaaagagtatatt
nad4_muscoides  atccctatttgtcttttagtgggttggtctagtgttcgtgtttatggtaaagagtatatt
nad4_lycopodioi atccctatttgtcttttagtgggttggtctagtgttcgtagttatggtaaagagtatatt
                ***************************************. *******************

nad4_affinis    acagcgtttcttttttgtgaatttcttttgctttgcgtgttctgcatgctggatcttctt
nad4_apetalus   acagcgtttcttttttgtgaatttcttttgctttgcgtgttctgcatgctggatcttctt
nad4_curtisiae  acagcgtttcttttttgtgaatttcttttgctttgcgtgttctgcatgctggatcttctt
nad4_nivicola   acagcgtttcttttttgtgaatttcttttgctttgcgtgttctgcatgctggatcttctt
nad4_pulvinatus acagcgtttcttttttgtgaatttcttttgctttgcgtgttctgcatgctggatcttctt
nad4_quitensis  acagcgtttcttttttgtgaatttcttttgctttgcgtgttctgcatgctggatcttctt
nad4_muscoides  acagcgtttcttttttgtgaatttcttttgctttgcgtgttctgcatgctggatcttctt
nad4_lycopodioi acagcgtttcttgtttgtgaatttcttttgatctgcgtgttctgcatgctggatcttctt
                ************ ***************** *.***************************

nad4_affinis    ttattctatgttttttccgaaagcgttttaatccctatgttcattattataggggtctgg
nad4_apetalus   ttattctatgttttttccgaaagcgttttaatccctatgttcattattataggggtctgg
nad4_curtisiae  ttattctatgttttttccgaaagcgttttaatccctatgttcattattataggggtctgg
nad4_nivicola   ttattctatgttttttccgaaagcgttttaatccctatgttcattattataggggtctgg
nad4_pulvinatus ttattctatgttttttccgaaagcgttttaatccctatgttcattattataggggtctgg
nad4_quitensis  ttattctatgttttttccgaaagcgttttaatccctatgttcattattataggggtctgg
nad4_muscoides  ttattctatgttttttccgaaagcgttttaatccctatgttcattattataggggtctgg
nad4_lycopodioi ttattctatgttttttccgaaagcgttctaatccctatgttcattattataggggtatgg
                ***************************.**************************** ***

nad4_affinis    ggttcgagacaaagaaagatcaaagcagcctatcagtttttcctttatactttacttgga
nad4_apetalus   ggttcgagacaaagaaagatcaaagcagcctatcagtttttcctttatactttacttgga
nad4_curtisiae  ggttcgagacaaagaaagatcaaagcagcctatcagtttttcctttatactttacttgga
nad4_nivicola   ggttcgagacaaagaaagatcaaagcagcctatcagtttttcctttatactttacttgga
nad4_pulvinatus ggttcgagacaaagaaagatcaaagcagcctatcagtttttcctttatactttacttgga
nad4_quitensis  ggttcgagacaaagaaagatcaaagcagcctatcagtttttcctttatactttacttgga
nad4_muscoides  ggttcgagacaaagaaagatcaaagcagcctatcagtttttcctttatactttacttgga
nad4_lycopodioi ggttcgagacaaagaaagatcaaagcagcctatcagtttttcctttatactttacttgga
                ************************************************************

nad4_affinis    tctgtttttatgctcttaggtattctcttgattcttctccaaacaggaaccaccgattta
nad4_apetalus   tctgtttttatgctcttaggtattctcttgattcttctccaaacaggaaccaccgattta
nad4_curtisiae  tctgtttttatgctcttaggtattctcttgattcttctccaaacaggaaccaccgattta
nad4_nivicola   tctgtttttatgctcttaggtattctcttgattcttctccaaacaggaaccaccgattta
nad4_pulvinatus tctgtttttatgctcttaggtattctcttgattcttctccaaacaggaaccaccgattta
nad4_quitensis  tctgtttttatgctcttaggtattctcttgattcttctccaaacaggaaccaccgattta
nad4_muscoides  tctgtttttatgctcttaggtattctcttgattcttctccaaacaggaaccaccgattta
nad4_lycopodioi tctgtttttatgctcttaggtattctcttgattcttctccaaacaggaaccaccgattta
                ************************************************************

nad4_affinis    caaatcttattaaccacagaatttagtgaacggcgccaaatctttttatggattgctttt
nad4_apetalus   caaatcttattaaccacagaatttagtgaacggcgccaaatctttttatggattgctttt
nad4_curtisiae  caaatcttattaaccacagaatttagtgaacggcgccaaatctttttatggattgctttt
nad4_nivicola   caaatcttattaaccacagaatttagtgaacggcgccaaatctttttatggattgctttt
nad4_pulvinatus caaatcttattaaccacagaatttagtgaacggcgccaaatctttttatggattgctttt
nad4_quitensis  caaatcttattaaccacagaatttagtgaacggcgccaaatctttttatggattgctttt
nad4_muscoides  caaatcttattaaccacagaatttagtgaacggcgccaaatctttttatggattgctttt
nad4_lycopodioi caaatcttattaaccacagaatttagtgaacggcgccaaatctttttatggattgctttt
                ************************************************************

nad4_affinis    ttcgcctctttcgctgtcaaagttcctatggtacctgttcatatttggttacccgaagct
nad4_apetalus   ttcgcctctttcgctgtcaaagttcctatggtacctgttcatatttggttacccgaagct
nad4_curtisiae  ttcgcctctttcgctgtcaaagttcctatggtacctgttcatatttggttacccgaagct
nad4_nivicola   ttcgcctctttcgctgtcaaagttcctatggtacctgttcatatttggttacccgaagct
nad4_pulvinatus ttcgcctctttcgctgtcaaagttcctatggtacctgttcatatttggttacccgaagct
nad4_quitensis  ttcgcctctttcgctgtcaaagttcctatggtacctgttcatatttggttacccgaagct
nad4_muscoides  ttcgcctctttcgctgtcaaagttcctatggtacctgttcatatttggttacccgaagct
nad4_lycopodioi ttcgcctctttcgctgtcaaagttcctatggtacctgttcatatttggttacccgaagct
                ************************************************************

nad4_affinis    catgtagaggcacccacggcaggatccgttatcttggcaggagttcttttaaaattggga
nad4_apetalus   catgtagaggcacccacggcaggatccgttatcttggcaggagttcttttaaaattggga
nad4_curtisiae  catgtagaggcacccacggcaggatccgttatcttggcaggagttcttttaaaattggga
nad4_nivicola   catgtagaggcacccacggcaggatccgttatcttggcaggagttcttttaaaattggga
nad4_pulvinatus catgtagaggcacccacggcaggatccgttatcttggcaggagttcttttaaaattggga
nad4_quitensis  catgtagaggcacccacggcaggatccgttatcttggcaggagttcttttaaaattggga
nad4_muscoides  catgtagaggcacccacggcaggatccgttatcttggcaggagttcttttaaaattggga
nad4_lycopodioi catgtagaggcacccacggcaggatccgttatcttggcaggaattcttttaaaattggga
                ******************************************.*****************

nad4_affinis    acttacggctttttacgattttcaatacccatgtttcctgaagcgacactcttttttact
nad4_apetalus   acttacggctttttacgattttcaatacccatgtttcctgaagcgacactcttttttact
nad4_curtisiae  acttacggctttttacgattttcaatacccatgtttcctgaagcgacactcttttttact
nad4_nivicola   acttacggctttttacgattttcaatacccatgtttcctgaagcgacactcttttttact
nad4_pulvinatus acttacggctttttacgattttcaatacccatgtttcctgaagcgacactcttttttact
nad4_quitensis  acttacggctttttacgattttcaatacccatgtttcctgaagcgacactcttttttact
nad4_muscoides  acttacggctttttacgattttcaatacccatgtttcctgaagcgacactcttttttact
nad4_lycopodioi acttacggctttttacgcttttcaatacccatgtttcctgaagcgacactttttttcact
                ***************** ********************************.*****.***

nad4_affinis    ccattcatttatactctaagcgccattgctatcatctatacttccttgaccactttaaga
nad4_apetalus   ccattcatttatactctaagcgccattgctatcatctatacttccttgaccactttaaga
nad4_curtisiae  ccattcatttatactctaagcgccattgctatcatctatacttccttgaccactttaaga
nad4_nivicola   ccattcatttatactctaagcgccattgctatcatctatacttccttgaccactttaaga
nad4_pulvinatus ccattcatttatactctaagcgccattgctatcatctatacttccttgaccactttaaga
nad4_quitensis  ccattcatttatactctaagcgccattgctatcatctatacttccttgaccactttaaga
nad4_muscoides  ccattcatttatactctaagcgccattgctatcatctatacttccttgaccactttaaga
nad4_lycopodioi cccttcatttatactctcagcgcgattgctatcatctatacttccttgaccactttaaga
                ** ************** ***** ************************************

nad4_affinis    cagatcgatctcaagaagatcattgcttactcctcagtagcacatatgaattttgttact
nad4_apetalus   cagatcgatctcaagaagatcattgcttactcctcagtagcacatatgaattttgttact
nad4_curtisiae  cagatcgatctcaagaagatcattgcttactcctcagtagcacatatgaattttgttact
nad4_nivicola   cagatcgatctcaagaagatcattgcttactcctcagtagcacatatgaattttgttact
nad4_pulvinatus cagatcgatctcaagaagatcattgcttactcctcagtagcacatatgaattttgttact
nad4_quitensis  cagatcgatctcaagaagatcattgcttactcctcagtagcacatatgaattttgttact
nad4_muscoides  cagatcgatctcaagaagatcattgcttactcctcagtagcacatatgaattttgttact
nad4_lycopodioi cagatcgatctgaagaagatcattgcttactcctcagtagcccatatgaattttgttact
                *********** ***************************** ******************

nad4_affinis    attgggatgtttagtctcaacatacagggaattggagggagcattctaccgatgttaagt
nad4_apetalus   attgggatgtttagtctcaacatacagggaattggagggagcattctaccgatgttaagt
nad4_curtisiae  attgggatgtttagtctcaacatacagggaattggagggagcattctaccgatgttaagt
nad4_nivicola   attgggatgtttagtctcaacatacagggaattggagggagcattctaccgatgttaagt
nad4_pulvinatus attgggatgtttagtctcaacatacagggaattggagggagcattctaccgatgttaagt
nad4_quitensis  attgggatgtttagtctcaacatacagggaattggagggagcattctaccgatgttaagt
nad4_muscoides  attgggatgtttagtctcaacatacagggaattggagggagcattctaccgatgttaagt
nad4_lycopodioi attggtatgtttagtctgaacatacagggaattggaggtagcattctaccgatgttaagt
                ***** *********** ******************** *********************

nad4_affinis    catggactcgtttcgtcagcactttttatatgtgttggcgttctatatgaccgacataag
nad4_apetalus   catggactcgtttcgtcagcactttttatatgtgttggcgttctatatgaccgacataag
nad4_curtisiae  catggactcgtttcgtcagcactttttatatgtgttggcgttctatatgaccgacataag
nad4_nivicola   catggactcgtttcgtcagcactttttatatgtgttggcgttctatatgaccgacataag
nad4_pulvinatus catggactcgtttcgtcagcactttttatatgtgttggcgttctatatgaccgacataag
nad4_quitensis  catggactcgtttcgtcagcactttttatatgtgttggcgttctatatgaccgacataag
nad4_muscoides  catggactcgtttcgtcagcactttttatatgtgttggcgttctatatgaccgacataag
nad4_lycopodioi catggactcgtttcttcagccctttttctatgtgttggtgttctatatgaccgacataag
                ************** ***** ****** **********.*********************

nad4_affinis    accagacttgtgagatattacggagggttagtcagcaccatgcccaatttcgccaccatt
nad4_apetalus   accagacttgtgagatattacggagggttagtcagcaccatgcccaatttcgccaccatt
nad4_curtisiae  accagacttgtgagatattacggagggttagtcagcaccatgcccaatttcgccaccatt
nad4_nivicola   accagacttgtgagatattacggagggttagtcagcaccatgcccaatttcgccaccatt
nad4_pulvinatus accagacttgtgagatattacggagggttagtcagcaccatgcccaatttcgccaccatt
nad4_quitensis  accagacttgtgagatattacggagggttagtcagcaccatgcccaatttcgccaccatt
nad4_muscoides  accagacttgtgagatattacggagggttagtcagcaccatgcccaatttcgccaccatt
nad4_lycopodioi actagacttgttagatattacggaggtttagtcagcaccatgccgaatttctctaccatt
                **.******** ************** ***************** ****** *.******

nad4_affinis    ttcctctttttcactttagcaaatatgagtttacctgggacgagcagctttataggagaa
nad4_apetalus   ttcctctttttcactttagcaaatatgagtttacctgggacgagcagctttataggagaa
nad4_curtisiae  ttcctctttttcactttagcaaatatgagtttacctgggacgagcagctttataggagaa
nad4_nivicola   ttcctctttttcactttagcaaatatgagtttacctgggacgagcagctttataggagaa
nad4_pulvinatus ttcctctttttcactttagcaaatatgagtttacctgggacgagcagctttataggagaa
nad4_quitensis  ttcctctttttcactttagcaaatatgagtttacctgggacgagcagctttataggagaa
nad4_muscoides  ttcctctttttcactttagcaaatatgagtttacctgggacgagcagctttataggagaa
nad4_lycopodioi ttcttctttttcactttagccaatatgagtttacctggtactagcagctttataggagaa
                ***.**************** ***************** ** ******************

nad4_affinis    tttctcatcttactaggagccttccaaagaaataccatagtagccacattagcagcaatt
nad4_apetalus   tttctcatcttactaggagccttccaaagaaataccatagtagccacattagcagcaatt
nad4_curtisiae  tttctcatcttactaggagccttccaaagaaataccatagtagccacattagcagcaatt
nad4_nivicola   tttctcatcttactaggagccttccaaagaaataccatagtagccacattagcagcaatt
nad4_pulvinatus tttctcatcttactaggagccttccaaagaaataccatagtagccacattagcagcaatt
nad4_quitensis  tttctcatcttactaggagccttccaaagaaataccatagtagccacattagcagcaatt
nad4_muscoides  tttctcatcttactaggagccttccaaagaaataccatagtagccacattagcagcaatt
nad4_lycopodioi tttctcatcttaataggagctttccaaagaaatagcttagtagccacattagcagcaatt
                ************ *******.************* * ***********************

nad4_affinis    ggcatgattttaggcgcagcatactcactctggctatataatcgcgtcgtttcgggaaat
nad4_apetalus   ggcatgattttaggcgcagcatactcactctggctatataatcgcgtcgtttcgggaaat
nad4_curtisiae  ggcatgattttaggcgcagcatactcactctggctatataatcgcgtcgtttcgggaaat
nad4_nivicola   ggcatgattttaggcgcagcatactcactctggctatataatcgcgtcgtttcgggaaat
nad4_pulvinatus ggcatgattttaggcgcagcatactcactctggctatataatcgcgtcgtttcgggaaat
nad4_quitensis  ggcatgattttaggcgcagcatactcactctggctatataatcgcgtcgtttcgggaaat
nad4_muscoides  ggcatgattttaggcgcagcatactcactctggctatataatcgcgtcgtttcgggaaat
nad4_lycopodioi gggatgattttaggcgccgcctattccctttggctatataatcgtgtcgtttctggaaat
                ** ************** ** **.** **.**************.******** ******

nad4_affinis    ttaaaacccgacttcctacataaattctcagatataaatgccagagaaagtttcatattt
nad4_apetalus   ttaaaacccgacttcctacataaattctcagatataaatgccagagaaagtttcatattt
nad4_curtisiae  ttaaaacccgacttcctacataaattctcagatataaatgccagagaaagtttcatattt
nad4_nivicola   ttaaaacccgacttcctacataaattctcagatataaatgccagagaaagtttcatattt
nad4_pulvinatus ttaaaacccgacttcctacataaattctcagatataaatgccagagaaagtttcatattt
nad4_quitensis  ttaaaacccgacttcctacataaattctcagatataaatgccagagaaagtttcatattt
nad4_muscoides  ttaaaacccgacttcctacataaattctcagatataaatgccagagaaagtttcatattt
nad4_lycopodioi ttaaaacccgacttcctccataaattctccgatctaaatgccagagaaattttcatattt
                ***************** *********** *** *************** **********

nad4_affinis    ataccctttctgcttggagtcatttggatgggagttcacccaaaagtcttcctagaatgc
nad4_apetalus   ataccctttctgcttggagtcatttggatgggagttcacccaaaagtcttcctagaatgc
nad4_curtisiae  ataccctttctgcttggagtcatttggatgggagttcacccaaaagtcttcctagaatgc
nad4_nivicola   ataccctttctgcttggagtcatttggatgggagttcacccaaaagtcttcctagaatgc
nad4_pulvinatus ataccctttctgcttggagtcatttggatgggagttcacccaaaagtcttcctagaatgc
nad4_quitensis  ataccctttctgcttggagtcatttggatgggagttcacccaaaagtcttcctagaatgc
nad4_muscoides  ataccctttctgcttggagtcatttggatgggagttcacccaaaagtcttcctagaatgc
nad4_lycopodioi ataccctttcttgttggagtcatttggatgggagttcacccaaaagtcttcctagaatgc
                ***********  ***********************************************

nad4_affinis    atacacacatcagtaagtaacttagtgcaacatacaaaataa
nad4_apetalus   atacacacatcagtaagtaacttagtgcaacatacaaaataa
nad4_curtisiae  atacacacatcagtaagtaacttagtgcaacatacaaaataa
nad4_nivicola   atacacacatcagtaagtaacttagtgcaacatacaaaataa
nad4_pulvinatus atacacacatcagtaagtaacttagtgcaacatacaaaataa
nad4_quitensis  atacacacatcagtaagtaacttagtgcaacatacaaaataa
nad4_muscoides  atacacacatcagtaagtaacttagtgcaacatacaaaataa
nad4_lycopodioi atacacacatccgtaagtaacttagtgcaacatacaaaataa
                *********** ******************************

-------------------------------------------------------------------------------------------------
CLUSTAL format alignment by MAFFT (v7.505)


nad4L_affinis   acggattctatcaaatatctgacattttctatgattatctttatttcaggtattcggggc
nad4L_apetalus  acggattctatcaaatatctgacattttctatgattatctttatttcaggtattcggggc
nad4L_curtisiae acggattctatcaaatatctgacattttctatgattatctttatttcaggtattcggggc
nad4L_muscoides acggattctatcaaatatctgacattttctatgattatctttatttcaggtattcggggc
nad4L_nivicola  acggattctatcaaatatctgacattttctatgattatctttatttcaggtattcggggc
nad4L_pulvinatu acggattctatcaaatatctgacattttctatgattatctttatttcaggtattcggggc
nad4L_quitensis acggattctatcaaatatctgacattttctatgattatctttatttcaggtattcggggc
nad4L_lycopodio acggattctatcaaatatttgacattttctatgatcatctttatttcaggtattcggggc
                ******************.****************.************************

nad4L_affinis   attcttctaaatcgtcgaaatattcttattatgttaatgtcaatcgaatcaatgttatta
nad4L_apetalus  attcttctaaatcgtcgaaatattcttattatgttaatgtcaatcgaatcaatgttatta
nad4L_curtisiae attcttctaaatcgtcgaaatattcttattatgttaatgtcaatcgaatcaatgttatta
nad4L_muscoides attcttctaaatcgtcgaaatattcttattatgttaatgtcaatcgaatcaatgttatta
nad4L_nivicola  attcttctaaatcgtcgaaatattcttattatgttaatgtcaatcgaatcaatgttatta
nad4L_pulvinatu attcttctaaatcgtcgaaatattcttattatgttaatgtcaatcgaatcaatgttatta
nad4L_quitensis attcttctaaatcgtcgaaatattcttattatgttaatgtcaatcgaatcaatgttatta
nad4L_lycopodio attcttcttaatcgtcgaaatattcttattatgtcaatgtcaattgaatcaatgttatta
                ******** *************************.*********.***************

nad4L_affinis   gctgtgaattcgaactttttggtcttttctgtttcttcggatgatatgatgggtcaatta
nad4L_apetalus  gctgtgaattcgaactttttggtcttttctgtttcttcggatgatatgatgggtcaatta
nad4L_curtisiae gctgtgaattcgaactttttggtcttttctgtttcttcggatgatatgatgggtcaatta
nad4L_muscoides gctgtgaattcgaactttttggtcttttctgtttcttcggatgatatgatgggtcaatta
nad4L_nivicola  gctgtgaattcgaactttttggtcttttctgtttcttcggatgatatgatgggtcaatta
nad4L_pulvinatu gctgtgaattcgaactttttggtcttttctgtttcttcggatgatatgatgggtcaatta
nad4L_quitensis gctgtgaattcgaactttttggtcttttctgtttcttcggatgatatgatgggtcaatta
nad4L_lycopodio gctgtgaattcgaactttttggtcttttctgtttcttcggatgatatgatgggtcaatta
                ************************************************************

nad4L_affinis   tttgctttattggttttaacagtggcagcagcggaatctgctattgggttagcgattttc
nad4L_apetalus  tttgctttattggttttaacagtggcagcagcggaatctgctattgggttagcgattttc
nad4L_curtisiae tttgctttattggttttaacagtggcagcagcggaatctgctattgggttagcgattttc
nad4L_muscoides tttgctttattggttttaacagtggcagcagcggaatctgctattgggttagcgattttc
nad4L_nivicola  tttgctttattggttttaacagtggcagcagcggaatctgctattgggttagcgattttc
nad4L_pulvinatu tttgctttattggttttaacagtggcagcagcggaatctgctattgggttagcgattttc
nad4L_quitensis tttgctttattggttttaacagtggcagcagcggaatctgctattgggttagcgattttc
nad4L_lycopodio tttgctttattggttccaacggtggcagcagcggaatctgctattgggttagcgattttc
                ***************..***.***************************************

nad4L_affinis   gtgatgactttccgagtccgcggtactattgccgtcgaatttattaatagcattcaaggt
nad4L_apetalus  gtgatgactttccgagtccgcggtactattgccgtcgaatttattaatagcattcaaggt
nad4L_curtisiae gtgatgactttccgagtccgcggtactattgccgtcgaatttattaatagcattcaaggt
nad4L_muscoides gtgatgactttccgagtccgcggtactattgccgtcgaatttattaatagcattcaaggt
nad4L_nivicola  gtgatgactttccgagtccgcggtactattgccgtcgaatttattaatagcattcaaggt
nad4L_pulvinatu gtgatgactttccgagtccgcggtactattgccgtcgaatttattaatagcattcaaggt
nad4L_quitensis gtgatgactttccgagtccgcggtactattgccgtcgaatttattaatagcattcaaggt
nad4L_lycopodio gttatgactttccgagtccgcggtactattgccgtcgaatttattaatagcattcaaggt
                ** *********************************************************

nad4L_affinis   taa
nad4L_apetalus  taa
nad4L_curtisiae taa
nad4L_muscoides taa
nad4L_nivicola  taa
nad4L_pulvinatu taa
nad4L_quitensis taa
nad4L_lycopodio taa
                ***

-------------------------------------------------------------------------------------------------
CLUSTAL format alignment by MAFFT (v7.505)


nad5_affinis    atgtatttattaatcgtctttttgcccttgcttggtagttcggttgcgggttttttcggc
nad5_curtisiae  atgtatttattaatcgtctttttgcccttgcttggtagttcggttgcgggttttttcggc
nad5_muscoides  atgtatttattaatcgtctttttgcccttgcttggtagttcggttgcgggttttttcggc
nad5_apetalus   atgtatttattaatcgtctttttgcccttgcttggtagttcggttgcgggttttttcggc
nad5_quitensis  atgtatttattaatcgtctttttgcccttgcttggtagttcggttgcgggttttttcggc
nad5_nivicola   atgtatttattaatcgtctttttgcccttgcttggtagttcggttgcgggttttttcggc
nad5_pulvinatus atgtatttattaatcgtctttttgcccttgcttggtagttcggttgcgggttttttcggc
nad5_lycopodioi atgtatttactaatcgtctttttgcccttgcttggtagttccgttgcaggttttttcggc
                *********.******************************* *****.************

nad5_affinis    cgttttctgggctccgaaggaagcgctatagtgactactgcgtgtgtttcattgtcttcg
nad5_curtisiae  cgttttctgggctccgaaggaagcgctatagtgactactgcgtgtgtttcattgtcttcg
nad5_muscoides  cgttttctgggctccgaaggaagcgctatagtgactactgcgtgtgtttcattgtcttcg
nad5_apetalus   cgttttctgggctccgaaggaagcgctatagtgactactgcgtgtgtttcattgtcttcg
nad5_quitensis  cgttttctgggctccgaaggaagcgctatagtgactactgcgtgtgtttcattgtcttcg
nad5_nivicola   cgttttctgggctccgaaggaagcgctatagtgactactgcgtgtgtttcattgtcttcg
nad5_pulvinatus cgttttctgggctccgaaggaagcgctatagtgactactgcgtgtgtttcattgtcttcg
nad5_lycopodioi cgttttctaggatccgaaggaagcgctatagtgactactacgtgtgtttcaatctcttcg
                ********.** ***************************.*********** * ******

nad5_affinis    ctcttatcttttcttgctttttatgaagtcgcaccgggagctagtgcttgttatctaaga
nad5_curtisiae  ctcttatcttttcttgctttttatgaagtcgcaccgggagctagtgcttgttatctaaga
nad5_muscoides  ctcttatcttttcttgctttttatgaagtcgcaccgggagctagtgcttgttatctaaga
nad5_apetalus   ctcttatcttttcttgctttttatgaagtcgcaccgggagctagtgcttgttatctaaga
nad5_quitensis  ctcttatcttttcttgctttttatgaagtcgcaccgggagctagtgcttgttatctaaga
nad5_nivicola   ctcttatcttttcttgctttttatgaagtcgcaccgggagctagtgcttgttatctaaga
nad5_pulvinatus ctcttatcttttcttgctttttatgaagtcgcaccgggagctagtgcttgttatctaaga
nad5_lycopodioi atcttatcttttcttgctttttatgaagtcgcaccgggagctagtgcttgttatctaaga
                 ***********************************************************

nad5_affinis    attgctccctggatttcatcggaaatgtttgatgcttcttggggcttcttgttcgatagc
nad5_curtisiae  attgctccctggatttcatcggaaatgtttgatgcttcttggggcttcttgttcgatagc
nad5_muscoides  attgctccctggatttcatcggaaatgtttgatgcttcttggggcttcttgttcgatagc
nad5_apetalus   attgctccctggatttcatcggaaatgtttgatgcttcttggggcttcttgttcgatagc
nad5_quitensis  attgctccctggatttcatcggaaatgtttgatgcttcttggggcttcttgttcgatagc
nad5_nivicola   attgctccctggatttcatcggaaatgtttgatgcttcttggggcttcttgttcgatagc
nad5_pulvinatus attgctccctggatttcatcggaaatgtttgatgcttcttggggcttcttgttcgatagc
nad5_lycopodioi attgctccatggatttcatcggaaatgtttgatgcttcttggggcttcttgttcgatagc
                ******** ***************************************************

nad5_affinis    ctgaccgtagtgatgttaattgtggttacattcataagtagcttggtccatctttattct
nad5_curtisiae  ctgaccgtagtgatgttaattgtggttacattcataagtagcttggtccatctttattct
nad5_muscoides  ctgaccgtagtgatgttaattgtggttacattcataagtagcttggtccatctttattct
nad5_apetalus   ctgaccgtagtgatgttaattgtggttacattcataagtagcttggtccatctttattct
nad5_quitensis  ctgaccgtagtgatgttaattgtggttacattcataagtagcttggtccatctttattct
nad5_nivicola   ctgaccgtagtgatgttaattgtggttacattcataagtagcttggtccatctttattct
nad5_pulvinatus ctgaccgtagtgatgttaattgtggttacattcataagtagcttggtccatctttattct
nad5_lycopodioi ccgaccgtagtgatgttaattgtggttacattcataagtagcttggtccatctttattct
                *.**********************************************************

nad5_affinis    atttcatatatgtctgacgatccccatagtcctcgatttatgtgttatttatccattctt
nad5_curtisiae  atttcatatatgtctgacgatccccatagtcctcgatttatgtgttatttatccattctt
nad5_muscoides  atttcatatatgtctgacgatccccatagtcctcgatttatgtgttatttatccattctt
nad5_apetalus   atttcatatatgtctgacgatccccatagtcctcgatttatgtgttatttatccattctt
nad5_quitensis  atttcatatatgtctgacgatccccatagtcctcgatttatgtgttatttatccattctt
nad5_nivicola   atttcatatatgtctgacgatccccatagtcctcgatttatgtgttatttatccattctt
nad5_pulvinatus atttcatatatgtctgacgatccccatagtcctcgatttatgtgttatttatccattctt
nad5_lycopodioi atttcatatatgtctgacgatccccatagtcctcgatttatgtgttatttatccattctt
                ************************************************************

nad5_affinis    actttttttatgccaatgttggtgactggagataactctcttcaattattcttgggatgg
nad5_curtisiae  actttttttatgccaatgttggtgactggagataactctcttcaattattcttgggatgg
nad5_muscoides  actttttttatgccaatgttggtgactggagataactctcttcaattattcttgggatgg
nad5_apetalus   actttttttatgccaatgttggtgactggagataactctcttcaattattcttgggatgg
nad5_quitensis  actttttttatgccaatgttggtgactggagataactctcttcaattattcttgggatgg
nad5_nivicola   actttttttatgccaatgttggtgactggagataactctcttcaattattcttgggatgg
nad5_pulvinatus actttttttatgccaatgttggtgactggagataactctcttcaattattcttgggatgg
nad5_lycopodioi actttttttatgccaatgttggtgactggagataactctcttcaattattcttgggatgg
                ************************************************************

nad5_affinis    gagggagtcggtcttgcttcctatttgttaattcatttttggtttacacgacttcaggca
nad5_curtisiae  gagggagtcggtcttgcttcctatttgttaattcatttttggtttacacgacttcaggca
nad5_muscoides  gagggagtcggtcttgcttcctatttgttaattcatttttggtttacacgacttcaggca
nad5_apetalus   gagggagtcggtcttgcttcctatttgttaattcatttttggtttacacgacttcaggca
nad5_quitensis  gagggagtcggtcttgcttcctatttgttaattcatttttggtttacacgacttcaggca
nad5_nivicola   gagggagtcggtcttgcttcctatttgttaattcatttttggtttacacgacttcaggca
nad5_pulvinatus gagggagtcggtcttgcttcctatttgttaattcatttttggtttacacgacttcaggca
nad5_lycopodioi gagggagtcggtcttgcttcctatttgttaattcatttttggtttacacgacttcaggca
                ************************************************************

nad5_affinis    gataaagcagctatcaaagctatgcttgtcaatcgagtaggggattttggattagctctt
nad5_curtisiae  gataaagcagctatcaaagctatgcttgtcaatcgagtaggggattttggattagctctt
nad5_muscoides  gataaagcagctatcaaagctatgcttgtcaatcgagtaggggattttggattagctctt
nad5_apetalus   gataaagcagctatcaaagctatgcttgtcaatcgagtaggggattttggattagctctt
nad5_quitensis  gataaagcagctatcaaagctatgcttgtcaatcgagtaggggattttggattagctctt
nad5_nivicola   gataaagcagctatcaaagctatgcttgtcaatcgagtaggggattttggattagctctt
nad5_pulvinatus gataaagcagctatcaaagctatgcttgtcaatcgagtaggggattttggattagctctt
nad5_lycopodioi gataaagcagctatcaaagctatgcttgtcaatcgagtaggtgattttggattagctctt
                ***************************************** ******************

nad5_affinis    gggatttcgggtcgttttactctctttcaaacagtagacttttcgaccatttttgcttgt
nad5_curtisiae  gggatttcgggtcgttttactctctttcaaacagtagacttttcgaccatttttgcttgt
nad5_muscoides  gggatttcgggtcgttttactctctttcaaacagtagacttttcgaccatttttgcttgt
nad5_apetalus   gggatttcgggtcgttttactctctttcaaacagtagacttttcgaccatttttgcttgt
nad5_quitensis  gggatttcgggtcgttttactctctttcaaacagtagacttttcgaccatttttgcttgt
nad5_nivicola   gggatttcgggtcgttttactctctttcaaacagtcgacttttcgaccatttttgcttgt
nad5_pulvinatus gggatttcgggtcgttttactctctttcaaacagtcgacttttcgaccatttttgcttgt
nad5_lycopodioi gggatttcgggtcgttttactctctttcaaacagtagacttttcgaccatttttgcttgt
                *********************************** ************************

nad5_affinis    gcgagtgccccgagaaatgctttgatttcttgcaatatgaaagtcaatgccataactcta
nad5_curtisiae  gcgagtgccccgagaaatgctttgatttcttgcaatatgaaagtcaatgccataactcta
nad5_muscoides  gcgagtgccccgagaaatgctttgatttcttgcaatatgaaagtcaatgccataactcta
nad5_apetalus   gcgagtgccccgagaaatgctttgatttcttgcaatatgaaagtcaatgccataactcta
nad5_quitensis  gcgagtgccccgagaaatgctttgatttcttgcaatatgaaagtcaatgccataactcta
nad5_nivicola   gcgagtgccccgagaaatgctttgatttcttgcaatatgaaagtcaatgccataactcta
nad5_pulvinatus gcgagtgccccgagaaatgctttgatttcttgcaatatgaaagtcaatgccataactcta
nad5_lycopodioi gctagtgcccctagaaatgctttgatttcttgcaatatgagattgaatgccataactctg
                ** ******** ****************************.* * **************.

nad5_affinis    atttgtattttactttttattggtgctgttggaaaatcagcacagataggatcgcatact
nad5_curtisiae  atttgtattttactttttattggtgctgttggaaaatcagcacagataggatcgcatact
nad5_muscoides  atttgtattttactttttattggtgctgttggaaaatcagcacagataggatcgcatact
nad5_apetalus   atttgtattttactttttattggtgctgttggaaaatcagcacagataggatcgcatact
nad5_quitensis  atttgtattttactttttattggtgctgttggaaaatcagcacagataggatcgcatact
nad5_nivicola   atttgtattttactttttattggtgctgttggaaaatcagcacagataggatcgcatact
nad5_pulvinatus atttgtattttactttttattggtgctgttggaaaatcagcacagataggatcgcatact
nad5_lycopodioi atttgtattttactttttattggtgctgttggaaaatccgcacagataggatcgcatact
                ************************************** *********************

nad5_affinis    tggtcaccagatgctatggaggggcccacaccagtatccgctttgattcatgcagccact
nad5_curtisiae  tggtcaccagatgctatggaggggcccacaccagtatccgctttgattcatgcagccact
nad5_muscoides  tggtcaccagatgctatggaggggcccacaccagtatccgctttgattcatgcagccact
nad5_apetalus   tggtcaccagatgctatggaggggcccacaccagtatccgctttgattcatgcagccact
nad5_quitensis  tggtcaccagatgctatggaggggcccacaccagtatccgctttgattcatgcagccact
nad5_nivicola   tggtcaccagatgctatggaggggcccacaccagtatccgctttgattcatgcagccact
nad5_pulvinatus tggtcaccagatgctatggaggggcccacaccagtatccgctttgattcatgcagccact
nad5_lycopodioi tggtcaccagatgctatggaagggcccaccccagtatccgctttgattcatgcagctact
                ********************.******** **************************.***

nad5_affinis    atggtaacagcaggagtttttatgatagcaaggtgttcacctttatttgaatacccaccc
nad5_curtisiae  atggtaacagcaggagtttttatgatagcaaggtgttcacctttatttgaatacccaccc
nad5_muscoides  atggtaacagcaggagtttttatgatagcaaggtgttcacctttatttgaatacccaccc
nad5_apetalus   atggtaacagcaggagtttttatgatagcaaggtgttcacctttatttgaatacccaccc
nad5_quitensis  atggtaacagcaggagtttttatgatagcaaggtgttcacctttatttgaatacccaccc
nad5_nivicola   atggtaacagcaggagtttttatgatagcaaggtgttcacctttatttgaatacccaccc
nad5_pulvinatus atggtaacagcaggagtttttatgatagcaaggtgttcacctttatttgaatacccaccc
nad5_lycopodioi atggtaacagcaggcgttttcatgatagcaaggtgttcccctttatttgaatactcacct
                ************** *****.***************** ***************.****.

nad5_affinis    accgctttaattgttattacttttgcaggagctatcacctcattccttgcagcaaccaca
nad5_curtisiae  accgctttaattgttattacttttgcaggagctatcacctcattccttgcagcaaccaca
nad5_muscoides  accgctttaattgttattacttttgcaggagctatcacctcattccttgcagcaaccaca
nad5_apetalus   accgctttaattgttattacttttgcaggagctatcacctcattccttgcagcaaccaca
nad5_quitensis  accgctttaattgttattacttttgcaggagctatcacctcattccttgcagcaaccaca
nad5_nivicola   accgctttaattgttattacttttgcaggagctatcacctcattccttgcagcaaccaca
nad5_pulvinatus accgctttaattgttattacttttgcaggagctatcacctcattccttgcagcaaccaca
nad5_lycopodioi accgctttaattgttattacttttgcaggagctatcacctcattccttgcagcaaccacc
                *********************************************************** 

nad5_affinis    ggcattttacagaacgatctaaagagggtcatcgcgtattcaacttgcagtcaattagga
nad5_curtisiae  ggcattttacagaacgatctaaagagggtcatcgcgtattcaacttgcagtcaattagga
nad5_muscoides  ggcattttacagaacgatctaaagagggtcatcgcgtattcaacttgcagtcaattagga
nad5_apetalus   ggcattttacagaacgatctaaagagggtcatcgcgtattcaacttgcagtcaattagga
nad5_quitensis  ggcattttacagaacgatctaaagagggtcatcgcgtattcaacttgcagtcaattagga
nad5_nivicola   ggcattttacagaacgatctaaagagggtcatcgcgtattcaacttgcagtcaattagga
nad5_pulvinatus ggcattttacagaacgatctaaagagggtcatcgcgtattcaacttgcagtcaattagga
nad5_lycopodioi ggaatattacagaacgatctaaagagggtcatagcttattcaacttgcagtcaattagga
                ** ** ************************** ** ************************

nad5_affinis    tatatgatctttgcctgtggaatttccaactatgccgtgagcgtttttcatttaatgaat
nad5_curtisiae  tatatgatctttgcctgtggaatttccaactatgccgtgagcgtttttcatttaatgaat
nad5_muscoides  tatatgatctttgcctgtggaatttccaactatgccgtgagcgtttttcatttaatgaat
nad5_apetalus   tatatgatctttgcctgtggaatttccaactatgccgtgagcgtttttcatttaatgaat
nad5_quitensis  tatatgatctttgcctgtggaatttccaactatgccgtgagcgtttttcatttaatgaat
nad5_nivicola   tatatgatctttgcctgtggaatttccaactatgccgtgagcgtttttcatttaatgaat
nad5_pulvinatus tatatgatctttgcctgtggaatttccaactatgccgtgagcgtttttcatttaatgaat
nad5_lycopodioi tatatgatctttgcttgtggcatttcgaactattccgttagcgtctttcatttaatgaat
                **************.***** ***** ****** **** *****.***************

nad5_affinis    cacgcatttttcaaagcattactcttcctaagtgcaggatcagtcattcatgccatgtca
nad5_curtisiae  cacgcatttttcaaagcattactcttcctaagtgcaggatcagtcattcatgccatgtca
nad5_muscoides  cacgcatttttcaaagcattactcttcctaagtgcaggatcagtcattcatgccatgtca
nad5_apetalus   cacgcatttttcaaagcattactcttcctaagtgcaggatcagtcattcatgccatgtca
nad5_quitensis  cacgcatttttcaaagcattactcttcctaagtgcaggatcagtcattcatgccatgtca
nad5_nivicola   cacgcatttttcaaagcattactcttcctaagtgcaggatcagtcattcatgccatgtca
nad5_pulvinatus cacgcatttttcaaagcattactcttcctaagtgcaggatcagtcattcatgccatgtca
nad5_lycopodioi cacgcattcttcaaagcattactcttcctcagtgcagggtccgtcattcatgccatgtca
                ********.******************** ********.** ******************

nad5_affinis    gatgaacaagatatgagaaagatgggaggactagcatactacttccctttcacatatgca
nad5_curtisiae  gatgaacaagatatgagaaagatgggaggactagcatactacttccctttcacatatgca
nad5_muscoides  gatgaacaagatatgagaaagatgggaggactagcatactacttccctttcacatatgca
nad5_apetalus   gatgaacaagatatgagaaagatgggaggactagcatactacttccctttcacatatgca
nad5_quitensis  gatgaacaagatatgagaaagatgggaggactagcatactacttccctttcacatatgca
nad5_nivicola   gatgaacaagatatgagaaagatgggaggactagcatactacttccctttcacatatgca
nad5_pulvinatus gatgaacaagatatgagaaagatgggaggactagcatactacttccctttcacatatgca
nad5_lycopodioi gatgagcaagatatgcgaaagatgggaggactagcatactcattccctttgacctatgca
                *****.********* ************************  ******** ** ******

nad5_affinis    atgatgctagtaggaagcttagctctcattggatttccttttctaactggattctattca
nad5_curtisiae  atgatgctagtaggaagcttagctctcattggatttccttttctaactggattctattca
nad5_muscoides  atgatgctagtaggaagcttagctctcattggatttccttttctaactggattctattca
nad5_apetalus   atgatgctagtaggaagcttagctctcattggatttccttttctaactggattctattca
nad5_quitensis  atgatgctagtaggaagcttagctctcattggatttccttttctaactggattctattca
nad5_nivicola   atgatgctagtaggaagcttagctctcattggatttccttttctaactggattctattca
nad5_pulvinatus atgatgctagtaggaagcttagctctcattggatttccttttctaactggattctattca
nad5_lycopodioi atgatgctcgtaggaagcttatctctcattggatttccctttctaacaggattttattca
                ******** ************ ****************.******** *****.******

nad5_affinis    aaagatgtcatcttagagctagcttataccaagtataacatcagtgggaactttgctttc
nad5_curtisiae  aaagatgtcatcttagagctagcttataccaagtataacatcagtgggaactttgctttc
nad5_muscoides  aaagatgtcatcttagagctagcttataccaagtataacatcagtgggaactttgctttc
nad5_apetalus   aaagatgtcatcttagagctagcttataccaagtataacatcagtgggaactttgctttc
nad5_quitensis  aaagatgtcatcttagagctagcttataccaagtataacatcagtgggaactttgctttc
nad5_nivicola   aaagatgtcatcttagagctagcttataccaagtataccatcagtgggaactttgctttc
nad5_pulvinatus aaagatgtcatcttagagctagcttataccaagtataccatcagtgggaactttgctttc
nad5_lycopodioi aaagatgtcatcttagagctcgcttatactaagtataacatcagtgggaactttgctttc
                ******************** ********.******* **********************

nad5_affinis    tggttgggaagtgtatccgtacttttcacttcttattactcttttcgttcactttttcta
nad5_curtisiae  tggttgggaagtgtatccgtacttttcacttcttattactcttttcgttcactttttcta
nad5_muscoides  tggttgggaagtgtatccgtacttttcacttcttattactcttttcgttcactttttcta
nad5_apetalus   tggttgggaagtgtatccgtacttttcacttcttattactcttttcgttcactttttcta
nad5_quitensis  tggttgggaagtgtatccgtacttttcacttcttattactcttttcgttcactttttcta
nad5_nivicola   tggttgggaagtgtatccgtacttttcacttcttattactcttttcgttcactttttcta
nad5_pulvinatus tggttgggaagtgtatccgtacttttcacttcttattactcttttcgttcactttttcta
nad5_lycopodioi tggttgggaagtgtatccgtacttttcacttcttattactcttttcgttcactttttcta
                ************************************************************

nad5_affinis    acatttctagcaaaaactaattcattcgccaatgacattaaaaaaagtcatgatgcaccc
nad5_curtisiae  acatttctagcaaaaactaattcattcgccaatgacattaaaaaaagtcatgatgcaccc
nad5_muscoides  acatttctagcaaaaactaattcattcgccaatgacattaaaaaaagtcatgatgcaccc
nad5_apetalus   acatttctagcaaaaactaattcattcgccaatgacattaaaaaaagtcatgatgcaccc
nad5_quitensis  acatttctagcaaaaactaattcattcgccaatgacattaaaaaaagtcatgatgcaccc
nad5_nivicola   acatttctagcaaaaactaattcattcgccaatgacattaaaaaaagtcatgatgcaccc
nad5_pulvinatus acatttctagcaaaaactaattcattcgccaatgacattaaaaaaagtcatgatgcaccc
nad5_lycopodioi acatttctagcaaaaactaattcattcgccaatgacataaaaagaagtcatgatgcgccc
                ************************************** ****.************.***

nad5_affinis    attcctatggcaattccgttaatcattctcgccacagggagtctctttgtaggatactta
nad5_curtisiae  attcctatggcaattccgttaatcattctcgccacagggagtctctttgtaggatactta
nad5_muscoides  attcctatggcaattccgttaatcattctcgccacagggagtctctttgtaggatactta
nad5_apetalus   attcctatggcaattccgttaatcattctcgccacagggagtatctttgtaggatactta
nad5_quitensis  attcctatggcaattccgttaatcattctcgccacagggagtatctttgtaggatactta
nad5_nivicola   attcctatggcaattccgttaatcattctcgccacagggagtctctttgtaggatactta
nad5_pulvinatus attcctatggcaattccgttaatcattctcgccacagggagtctctttgtaggatactta
nad5_lycopodioi attcctatggccattcctttaatcattctcgccgcagggagtttatttgtaggatactta
                *********** ***** ***************.******** * ***************

nad5_affinis    gccaaagatatgatgattggtttaggtaccaatttttgggccaattccctcttcgtacta
nad5_curtisiae  gccaaagatatgatgattggtttaggtaccaatttttgggccaattccctcttcgtacta
nad5_muscoides  gccaaagatatgatgattggtttaggtaccaatttttgggccaattccctcttcgtacta
nad5_apetalus   gccaaagatatgatgattggtttaggtaccaatttttgggccaattccctcttcgtacta
nad5_quitensis  gccaaagatatgatgattggtttaggtaccaatttttgggccaattccctcttcgtacta
nad5_nivicola   gccaaagatatgatgattggtttaggtaccaatttttgggccaattccctcttcgtacta
nad5_pulvinatus gccaaagatatgatgattggtttaggtaccaatttttgggccaattccctcttcgtacta
nad5_lycopodioi gccaaagatatgatgattggtttaggtaccaatttttgggccaattccctcttcgtacta
                ************************************************************

nad5_affinis    ccaaaaaatgagattcttgccgaatccgagtttgctgctccaaccattaccaaactcata
nad5_curtisiae  ccaaaaaatgagattcttgccgaatccgagtttgctgctccaaccattaccaaactcata
nad5_muscoides  ccaaaaaatgagattcttgccgaatccgagtttgctgctccaaccattaccaaactcata
nad5_apetalus   ccaaaaaatgagattcttgccgaatccgagtttgctgctccaaccattaccaaactcata
nad5_quitensis  ccaaaaaatgagattcttgccgaatccgagtttgctgctccaaccattaccaaactcata
nad5_nivicola   ccaaaaaatgagattcttgccgaatccgagtttgctgctccaaccattaccaaactcata
nad5_pulvinatus ccaaaaaatgagattcttgccgaatccgagtttgctgctccaaccattaccaaactcata
nad5_lycopodioi ccaaaaaatgagattcttgccgaatccgagtttgctgctccaaccattaccaaactcata
                ************************************************************

nad5_affinis    cctattcttttcagtacttcaggtgcttctgttgcgtataatgtcaatcccgtatcggat
nad5_curtisiae  cctattcttttcagtacttcaggtgcttctgttgcgtataatgtcaatcccgtatcggat
nad5_muscoides  cctattcttttcagtacttcaggtgcttctgttgcgtataatgtcaatcccgtatcggat
nad5_apetalus   cctattcttttcagtacttcaggtgcttctgttgcgtataatgtcaatcccgtatcggat
nad5_quitensis  cctattcttttcagtacttcaggtgcttctgttgcgtataatgtcaatcccgtatcggat
nad5_nivicola   cctattcttttcagtacttcaggtgcttctgttgcgtataatgtcaatcccgtatcggat
nad5_pulvinatus cctattcttttcagtacttcaggtgcttctgttgcgtataatgtcaatcccgtatcggat
nad5_lycopodioi cctattcttttcagtacttcaggtgcttctgttgcgtataatgtcaatcccgtatcggat
                ************************************************************

nad5_affinis    caattccaacgagtctttcaaacgagtgttttttgtaatcgactctataccttcttcaat
nad5_curtisiae  caattccaacgagtctttcaaacgagtgttttttgtaatcgactctataccttcttcaat
nad5_muscoides  caattccaacgagtctttcaaacgagtgttttttgtaatcgactctataccttcttcaat
nad5_apetalus   caattccaacgagtctttcaaacgagtgttttttgtaatcgactctataccttcttcaat
nad5_quitensis  caattccaacgagtctttcaaacgagtgttttttgtaatcgactctataccttcttcaat
nad5_nivicola   caattccaacgagtctttcaaacgagtgttttttgtaatcgactctataccttcttcaat
nad5_pulvinatus caattccaacgagtctttcaaacgagtgttttttgtaatcgactctataccttcttcaat
nad5_lycopodioi caattccaacgagtctttcaaacgagtgttttttgtaatcgactctataccttcttcaat
                ************************************************************

nad5_affinis    aaacgctggttctttgatcaagttttgaatgattttctagtcagatcgtgcttgcgtttt
nad5_curtisiae  aaacgctggttctttgatcaagttttgaatgattttctagtcagatcgtgcttgcgtttt
nad5_muscoides  aaacgctggttctttgatcaagttttgaatgattttctagtcagatcgtgcttgcgtttt
nad5_apetalus   aaacgctggttctttgatcaagttttgaatgattttctagtcagatcgtgcttgcgtttt
nad5_quitensis  aaacgctggttctttgatcaagttttgaatgattttctagtcagatcgtgcttgcgtttt
nad5_nivicola   aaacgctggttctttgatcaagttttgaatgattttctagtcagatcgtgcttgcgtttt
nad5_pulvinatus aaacgctggttctttgatcaagttttgaatgattttctagtcagatcgtgcttgcgtttt
nad5_lycopodioi aaacgctggttctttgatcaagttttgaatgattttctagtcagatcgtgcttgcgtttt
                ************************************************************

nad5_affinis    ggatatgaagtttcattcgaagctttagacaagggtgctattgagatcttgggtccctat
nad5_curtisiae  ggatatgaagtttcattcgaagctttagacaagggtgctattgagatcttgggtccctat
nad5_muscoides  ggatatgaagtttcattcgaagctttagacaagggtgctattgagatcttgggtccctat
nad5_apetalus   ggatatgaagtttcattcgaagctttagacaagggtgctattgagatcttgggtccctat
nad5_quitensis  ggatatgaagtttcattcgaagctttagacaagggtgctattgagatcttgggtccctat
nad5_nivicola   ggatatgaagtttcattcgaagctttagacaagggtgctattgagatcttgggtccctat
nad5_pulvinatus ggatatgaagtttcattcgaagctttagacaagggtgctattgagatcttgggtccctat
nad5_lycopodioi ggatatgaagtttcattcgaagctttagacaagggtgctattgagatcttgggtccctat
                ************************************************************

nad5_affinis    ggtatctcgtacacattccgacgattggccgagcgaatcagtcaacttcaaagtggattt
nad5_curtisiae  ggtatctcgtacacattccgacgattggccgagcgaatcagtcaacttcaaagtggattt
nad5_muscoides  ggtatctcgtacacattccgacgattggccgagcgaatcagtcaacttcaaagtggattt
nad5_apetalus   ggtatctcgtacacattccgacgattggccgagcgaatcagtcaacttcaaagtggattt
nad5_quitensis  ggtatctcgtacacattccgacgattggccgagcgaatcagtcaacttcaaagtggattt
nad5_nivicola   ggtatctcgtacacattccgacgattggccgagcgaatcagtcaacttcaaagtggattt
nad5_pulvinatus ggtatctcgtacacattccgacgattggccgagcgaatcagtcaacttcaaagtggattt
nad5_lycopodioi ggtatctcgtacacattccgacgattggccgagcgaatcagtcaacttcaaagtggattt
                ************************************************************

nad5_affinis    gtttatcattatgcctttgcaatcttacttggttcaactctatttgtgaccttttttcgt
nad5_curtisiae  gtttatcattatgcctttgcaatcttacttggttcaactctatttgtgaccttttttcgt
nad5_muscoides  gtttatcattatgcctttgcaatcttacttggttcaactctatttgtgaccttttttcgt
nad5_apetalus   gtttatcattatgcctttgcaatcttacttggttcaactctatttgtgaccttttttcgt
nad5_quitensis  gtttatcattatgcctttgcaatcttacttggttcaactctatttgtgaccttttttcgt
nad5_nivicola   gtttatcattatgcctttgcaatcttacttggttcaactctatttgtgaccttttttcgt
nad5_pulvinatus gtttatcattatgcctttgcaatcttacttggttcaactctatttgtgaccttttttcgt
nad5_lycopodioi gtttatcattatgcctttgcaatcttacttggttcaactctatttgtgaccttttttcgt
                ************************************************************

nad5_affinis    atgtgggactttctctcttcttggatagataatcgattggcgttcatttggatagttagt
nad5_curtisiae  atgtgggactttctctcttcttggatagataatcgattggcgttcatttggatagttagt
nad5_muscoides  atgtgggactttctctcttcttggatagataatcgattggcgttcatttggatagttagt
nad5_apetalus   atgtgggactttctctcttcttggatagataatcgattggcgttcatttggatagttagt
nad5_quitensis  atgtgggactttctctcttcttggatagataatcgattggcgttcatttggatagttagt
nad5_nivicola   atgtgggactttctctcttcttggatagataatcgattggcgttcatttggatagttagt
nad5_pulvinatus atgtgggactttctctcttcttggatagataatcgattggcgttcatttggatagttagt
nad5_lycopodioi atgtgggactttctctcttcttggatagataatcgattggcgttcatttggatagttagt
                ************************************************************

nad5_affinis    agattttttaataataagtaa
nad5_curtisiae  agattttttaataataagtaa
nad5_muscoides  agattttttaataataagtaa
nad5_apetalus   agattttttaataataagtaa
nad5_quitensis  agattttttaataataagtaa
nad5_nivicola   agattttttaataataagtaa
nad5_pulvinatus agattttttaataataagtaa
nad5_lycopodioi agattttttaataataagtaa
                *********************

-------------------------------------------------------------------------------------------------
CLUSTAL format alignment by MAFFT (v7.505)


nad6_affinis    atgatactttctgttttgtcgagcttagctttggtctccgctttgatggttatacgtgct
nad6_apetalus   atgatactttctgttttgtcgagcttagctttggtctccgctttgatggttatacgtgct
nad6_curtisiae  atgatactttctgttttgtcgagcttagctttggtctccgctttgatggttatacgtgct
nad6_muscoides  atgatactttctgttttgtcgagcttagctttggtctccgctttgatggttatacgtgct
nad6_nivicola   atgatactttctgttttgtcgagcttagctttggtctccgctttgatggttatacgtgct
nad6_pulvinatus atgatactttctgttttgtcgagcttagctttggtctccgctttgatggttatacgtgct
nad6_quitensis  atgatactttctgttttgtcgagcttagctttggtctccgctttgatggttatacgtgct
nad6_lyco       atgatactttctggtttgtcgagcttagctttggtctctgctttgatggttatacgtgct
                ************* ************************.*********************

nad6_affinis    aaaaatccggtacattctgttttgtttcccataccagtctttcgcaacacttcggggtta
nad6_apetalus   aaaaatccggtacattctgttttgtttcccataccagtctttcgcaacacttcggggtta
nad6_curtisiae  aaaaatccggtacattctgttttgtttcccataccagtctttcgcaacacttcggggtta
nad6_muscoides  aaaaatccggtacattctgttttgtttcccataccagtctttcgcaacacttcggggtta
nad6_nivicola   aaaaatccggtacattctgttttgtttcccataccagtctttcgcaacacttcggggtta
nad6_pulvinatus aaaaatccggtacattctgttttgtttcccataccagtctttcgcaacacttcggggtta
nad6_quitensis  aaaaatccggtacattctgttttgtttcccataccagtctttcgcaacacttcggggtta
nad6_lyco       aaaaatccggtacattctgttttgtttcccatcccagtctttcgcaacacttcgggttta
                ******************************** *********************** ***

nad6_affinis    cttctcttgttaggtctagacttttccgctatgattttcttagtcgtttatataggagct
nad6_apetalus   cttctcttgttaggtctagacttttccgctatgattttcttagtcgtttatataggagct
nad6_curtisiae  cttctcttgttaggtctagacttttccgctatgattttcttagtcgtttatataggagct
nad6_muscoides  cttctcttgttaggtctagacttttccgctatgattttcttagtcgtttatataggagct
nad6_nivicola   cttctcttgttaggtctagacttttccgctatgattttcttagtcgtttatataggagct
nad6_pulvinatus cttctcttgttaggtctagacttttccgctatgattttcttagtcgtttatataggagct
nad6_quitensis  cttctcttgttaggtctagacttttccgctatgattttcttagtcgtttatataggagct
nad6_lyco       cttcttttgttaggtctcgacttttccgctatgattttcttagtcgtttatataggagct
                *****.*********** ******************************************

nad6_affinis    atagccgtttcattcctattcgttgttatgatgttccatattcaaatagcggagattcat
nad6_apetalus   atagccgtttcattcctattcgttgttatgatgttccatattcaaatagcggagattcat
nad6_curtisiae  atagccgtttcattcctattcgttgttatgatgttccatattcaaatagcggagattcat
nad6_muscoides  atagccgtttcattcctattcgttgttatgatgttccatattcaaatagcggagattcat
nad6_nivicola   atagccgtttcattcctattcgttgttatgatgttccatattcaaatagcggagattcat
nad6_pulvinatus atagccgtttcattcctattcgttgttatgatgttccatattcaaatagcggagattcat
nad6_quitensis  atagccgtttcattcctattcgttgttatgatgttccatattcaaatagcggagattcat
nad6_lyco       atagccgtttcattcctattcgttgttatgatgttccatattcaaatagcggagattcat
                ************************************************************

nad6_affinis    gaagaagtcttgcgctatttaccagtgagtggtcttattggaattatcttttggggggaa
nad6_apetalus   gaagaagtcttgcgctatttaccagtgagtggtcttattggaattatcttttggggggaa
nad6_curtisiae  gaagaagtcttgcgctatttaccagtgagtggtcttattggaattatcttttggggggaa
nad6_muscoides  gaagaagtcttgcgctatttaccagtgagtggtcttattggaattatcttttggggggaa
nad6_nivicola   gaagaagtcttgcgctatttaccagtgagtggtcttattggaattatcttttggggggaa
nad6_pulvinatus gaagaagtcttgcgctatttaccagtgagtggtcttattggaattatcttttggggggaa
nad6_quitensis  gaagaagtcttgcgctatttaccagtgagtggtcttattggaattatcttttggggggaa
nad6_lyco       gaagaagtcttgcgctatttaccagtgagtggtcttattggactgatcttttggtgggaa
                ****************************************** * ********* *****

nad6_affinis    atcttcttcattttagataatgaaaccattccattactaccaaccacagactcgctaaaa
nad6_apetalus   atcttcttcattttagataatgaaaccattccattactaccaaccacagactcgctaaaa
nad6_curtisiae  atcttcttcattttagataatgaaaccattccattactaccaaccacagactcgctaaaa
nad6_muscoides  atcttcttcattttagataatgaaaccattccattactaccaaccacagactcgctaaaa
nad6_nivicola   atcttcttcattttagataatgaaaccattccattactaccaaccacagactcgctaaaa
nad6_pulvinatus atcttcttcattttagataatgaaaccattccattactaccaaccacagactcgctaaaa
nad6_quitensis  atcttcttcattttagataatgaaaccattccattactaccaaccacagactcgctgaaa
nad6_lyco       atcttcttcattttagataatgaaaccattccattactaccaaccacggcctctctgaga
                ***********************************************.* *** **.*.*

nad6_affinis    tataatgtttatgccgaaaagctacacagttggacgaatttagaagcattgggaaattta
nad6_apetalus   tataatgtttatgccgaaaagctacacagttggacgaatttagaagcattgggaaattta
nad6_curtisiae  tataatgtttatgccgaaaagctacacagttggacgaatttagaagcattgggaaattta
nad6_muscoides  tataatgtttatgccgaaaagctacacagttggacgaatttagaagcattgggaaattta
nad6_nivicola   tataatgtttatgccgaaaagctacacagttggacgaatttagaagcattgggaaattta
nad6_pulvinatus tataatgtttatgccgaaaagctacacagttggacgaatttagaagcattgggaaattta
nad6_quitensis  tataatgtttatgccgaaaagctacacagttggacgaatttagaagcattgggaaattta
nad6_lyco       tatactgtttatgccggaaaggtacgaagttggaccaatttggaagcattgggcaattta
                **** ***********.**** ***. ******** *****.*********** ******

nad6_affinis    ctttatacttactattttgtatggtttttggtttccagtctaattttattagtcgccatg
nad6_apetalus   ctttatacttactattttgtatggtttttggtttccagtctaattttattagtcgccatg
nad6_curtisiae  ctttatacttactattttgtatggtttttggtttccagtctaattttattagtcgccatg
nad6_muscoides  ctttatacttactattttgtatggtttttggtttccagtctaattttattagtcgccatg
nad6_nivicola   ctttatacttactattttgtatggtttttggtttccagtctaattttattagtcgccatg
nad6_pulvinatus ctttatacttactattttgtatggtttttggtttccagtctaattttattagtcgccatg
nad6_quitensis  ctttatacttactattttgtatggtttttggtttccagtctaattttattagtcgccatg
nad6_lyco       ctttatacttactattttgtatggtttttggtttctagtctgattttattagtagccatg
                ***********************************.*****.*********** ******

nad6_affinis    attggagctatagtactaactatgcataggactactaaggtgaaaagacaggatgtattc
nad6_apetalus   attggagctatagtactaactatgcataggactactaaggtgaaaagacaggatgtattc
nad6_curtisiae  attggagctatagtactaactatgcataggactactaaggtgaaaagacaggatgtattc
nad6_muscoides  attggagctatagtactaactatgcataggactactaaggtgaaaagacaggatgtattc
nad6_nivicola   attggagctatagtactaactatgcataggactactaaggtgaaaagacaggatgtattc
nad6_pulvinatus attggagctatagtactaactatgcataggactactaaggtgaaaagacaggatgtattc
nad6_quitensis  attggagctatagtactaactatgcataggactactaaggtgaaaagacaggatgtattc
nad6_lyco       attggggctatagtactgactatgcataggactactaaggtgaaaagacaggatgtattc
                *****.***********.******************************************

nad6_affinis    cgacgaaatgctattgattccagaaggactataatgaagaggacgacagatctaaaggaa
nad6_apetalus   cgacgaaatgctattgattccagaaggactataatgaagaggacgacagatctaaaggaa
nad6_curtisiae  cgacgaaatgctattgattccagaaggactataatgaagaggacgacagatctaaaggaa
nad6_muscoides  cgacgaaatgctattgattccagaaggactataatgaagaggacgacagatctaaaggaa
nad6_nivicola   cgacgaaatgctattgattccagaaggactataatgaagaggacgacagatctaaaggaa
nad6_pulvinatus cgacgaaatgctattgattccagaaggactataatgaagaggacgacagatctaaaggaa
nad6_quitensis  cgacgaaatgctattgattccagaaggactataatgaagaggacgacagatctaaaggaa
nad6_lyco       cgacgaaatgctatcgattctagaaggactataatgaagaggacgacagatctaaagtag
                **************.*****.************************************ *.

nad6_affinis    ataaaataa
nad6_apetalus   ataaaataa
nad6_curtisiae  ataaaataa
nad6_muscoides  ataaaataa
nad6_nivicola   ataaaataa
nad6_pulvinatus ataaaataa
nad6_quitensis  ataaaataa
nad6_lyco       ---------
                         

-------------------------------------------------------------------------------------------------
CLUSTAL format alignment by MAFFT (v7.505)


nad7_affinis    atgactaaccgaaacaaagaaatcaaaaatctaacttcgaatttcggacctcaacatcct
nad7_apetalus   atgactaaccgaaacaaagaaatcaaaaatctaacttcgaatttcggacctcaacatcct
nad7_curtisiae  atgactaaccgaaacaaagaaatcaaaaatctaacttcgaatttcggacctcaacatcct
nad7_nivicola   atgactaaccgaaacaaagaaatcaaaaatctaacttcgaatttcggacctcaacatcct
nad7_pulvinatus atgactaaccgaaacaaagaaatcaaaaatctaacttcgaatttcggacctcaacatcct
nad7_quitensis  atgactaaccgaaacaaagaaatcaaaaatctaacttcgaatttcggacctcaacatcct
nad7_muscoides  atgactaaccgaaacaaagaaatcaaaaatctaacttcgaatttcggacctcaacatcct
nad7_lycopodioi at---------gaagaaagaaatcaaaaatctcacttcgaatttcggacctcaacatcct
                **         .** ***************** ***************************

nad7_affinis    gctgctcatggtgttttacgattagtcttggaaatgaacggagaagtcgtagaacgcgcc
nad7_apetalus   gctgctcatggtgttttacgattagtcttggaaatgaacggagaagtcgtagaacgcgcc
nad7_curtisiae  gctgctcatggtgttttacgattagtcttggaaatgaacggagaagtcgtagaacgcgcc
nad7_nivicola   gctgctcatggtgttttacgattagtcttggaaatgaacggagaagtcgtagaacgcgcc
nad7_pulvinatus gctgctcatggtgttttacgattagtcttggaaatgaacggagaagtcgtagaacgcgcc
nad7_quitensis  gctgctcatggtgttttacgattagtcttggaaatgaacggagaagtcgtagaacgcgcc
nad7_muscoides  gctgctcatggtgttttacgattagtcttggaaatgaacggagaagtcgtagaacgcgcc
nad7_lycopodioi gctgctcatggtgttttacgattagtcttggaaatgaacggagaagtggtcgaacgtgcg
                *********************************************** ** *****.** 

nad7_affinis    gaaccacatattggattactacatagagggacagagaaattaatagagtacaaaacttat
nad7_apetalus   gaaccacatattggattactacatagagggacagagaaattaatagagtacaaaacttat
nad7_curtisiae  gaaccacatattggattactacatagagggacagagaaattaatagagtacaaaacttat
nad7_nivicola   gaaccacatattggattactacatagagggacagagaaattaatagagtacaaaacttat
nad7_pulvinatus gaaccacatattggattactacatagagggacagagaaattaatagagtacaaaacttat
nad7_quitensis  gaaccacatattggattactacatagagggacagagaaattaatagagtacaaaacttat
nad7_muscoides  gaaccacatattggattactacatagagggacagagaaattaatagagtacaaaacttat
nad7_lycopodioi gaaccacatattggattactccatagagggactgaaaaattaatagagtacaaaacctat
                ******************** *********** **.********************.***

nad7_affinis    atgcaagctttaccttattttgatcgtttagactatgtttctatgatggcccaagaacac
nad7_apetalus   atgcaagctttaccttattttgatcgtttagactatgtttctatgatggcccaagaacac
nad7_curtisiae  atgcaagctttaccttattttgatcgtttagactatgtttctatgatggcccaagaacac
nad7_nivicola   atgcaagctttaccttattttgatcgtttagactatgtttctatgatggcccaagaacac
nad7_pulvinatus atgcaagctttaccttattttgatcgtttagactatgtttctatgatggcccaagaacac
nad7_quitensis  atgcaagctttaccttattttgatcgtttagactatgtttctatgatggcccaagaacac
nad7_muscoides  atgcaagctttaccttattttgatcgtttagactatgtttctatgatggcccaagaacac
nad7_lycopodioi cttcaagctttaccttattttgatcgtttagactatgtttctatgatggcccaagaacac
                 * *********************************************************

nad7_affinis    gctcattcttcagcagtagagaaactcgtcaattgccaggtaccagtacgagctcaatat
nad7_apetalus   gctcattcttcagcagtagagaaactcgtcaattgccaggtaccagtacgagctcaatat
nad7_curtisiae  gctcattcttcagcagtagagaaactcgtcaattgccaggtaccagtacgagctcaatat
nad7_nivicola   gctcattcttcagcagtagagaaactcgtcaattgccaggtaccagtacgagctcaatat
nad7_pulvinatus gctcattcttcagcagtagagaaactcgtcaattgccaggtaccagtacgagctcaatat
nad7_quitensis  gctcattcttcagcagtagagaaactcgtcaattgccaggtaccagtacgagctcaatat
nad7_muscoides  gctcattcttcagcagtagagaaactcgtcaattgccaggtaccagtacgagctcaatat
nad7_lycopodioi gctcattcttcagccgtagagaaacttttgaattgcgaggtaccattacgagctcaatat
                ************** ***********. * ****** ******** **************

nad7_affinis    atacgagtcttattccgtgaaatcacgcgcattttaaatcattcactagctttaaccact
nad7_apetalus   atacgagtcttattccgtgaaatcacgcgcattttaaatcattcactagctttaaccact
nad7_curtisiae  atacgagtcttattccgtgaaatcacgcgcattttaaatcattcactagctttaaccact
nad7_nivicola   atacgagtcttattccgtgaaatcacgcgcattttaaatcattcactagctttaaccact
nad7_pulvinatus atacgagtcttattccgtgaaatcacgcgcattttaaatcattcactagctttaaccact
nad7_quitensis  atacgagtcttattccgtgaaatcacgcgcattttaaatcattcactagctttaaccact
nad7_muscoides  atacgagtcttattccgtgaaatcacgcgcattttaaatcattcactagctttaaccact
nad7_lycopodioi atacgagtcttattccgtgaaatcactcgcattttaaatcattcacttgctttaactact
                ************************** ******************** ********.***

nad7_affinis    catgctatggatgtaggagcattaacacccttcctatgggcttttgaggagagagaaaaa
nad7_apetalus   catgctatggatgtaggagcattaacacccttcctatgggcttttgaggagagagaaaaa
nad7_curtisiae  catgctatggatgtaggagcattaacacccttcctatgggcttttgaggagagagaaaaa
nad7_nivicola   catgctatggatgtaggagcattaacacccttcctatgggcttttgaggagagagaaaaa
nad7_pulvinatus catgctatggatgtaggagcattaacacccttcctatgggcttttgaggagagagaaaaa
nad7_quitensis  catgctatggatgtaggagcattaacacccttcctatgggcttttgaggagagagaaaaa
nad7_muscoides  catgctatggatgtaggagcattaacacccttcctatgggcttttgaggagagagaaaaa
nad7_lycopodioi catgctatggatgtcggagcattaacgcccttcctgtgggcttttgaggagcgagagaaa
                ************** ***********.********.*************** ****.***

nad7_affinis    ttgttggaattctatgaaagagtctcgggagcaagaatgcatgcaagtttcataagacca
nad7_apetalus   ttgttggaattctatgaaagagtctcgggagcaagaatgcatgcaagtttcataagacca
nad7_curtisiae  ttgttggaattctatgaaagagtctcgggagcaagaatgcatgcaagtttcataagacca
nad7_nivicola   ttgttggaattctatgaaagagtctcgggagcaagaatgcatgcaagtttcataagacca
nad7_pulvinatus ttgttggaattctatgaaagagtctcgggagcaagaatgcatgcaagtttcataagacca
nad7_quitensis  ttgttggaattctatgaaagagtctcgggagcaagaatgcatgcaagtttcataagacca
nad7_muscoides  ttgttggaattctatgaaagagtctcgggagcaagaatgcatgcaagtttcataagacca
nad7_lycopodioi ttgttggaattctatgaaagagtctcgggagccaggatgcatgccagtttcatacgacca
                ******************************** **.******** ********* *****

nad7_affinis    ggaggagtcgcacaagatatacccattggcttatgtagagatattcattcctacacaaaa
nad7_apetalus   ggaggagtcgcacaagatatacccattggcttatgtagagatattcattcctacacaaaa
nad7_curtisiae  ggaggagtcgcacaagatatacccattggcttatgtagagatattcattcctacacaaaa
nad7_nivicola   ggaggagtcgcacaagatatacccattggcttatgtagagatattcattcctacacaaaa
nad7_pulvinatus ggaggagtcgcacaagatatacccattggcttatgtagagatattcattcctacacaaaa
nad7_quitensis  ggaggagtcgcacaagatatacccattggcttatgtagagatattcattcctacacaaaa
nad7_muscoides  ggaggagtcgcacaagatatacccattggcttatgtagagatattcattcctacacaaaa
nad7_lycopodioi gggggagtggcacaagatctacctattggcttatgtcgagatattgattcctccacacaa
                **.***** ********* ****.************ ******** ****** **** **

nad7_affinis    caatttacctcgagaatagacgaattagaagagatgtcaacagaaaacagaatatggaaa
nad7_apetalus   caatttacctcgagaatagacgaattagaagagatgtcaacagaaaacagaatatggaaa
nad7_curtisiae  caatttacctcgagaatagacgaattagaagagatgtcaacagaaaacagaatatggaaa
nad7_nivicola   caatttacctcgagaatagacgaattagaagagatgtcaacagaaaacagaatatggaaa
nad7_pulvinatus caatttacctcgagaatagacgaattagaagagatgtcaacagaaaacagaatatggaaa
nad7_quitensis  caatttacctcgagaatagacgaattagaagagatgtcaacagaaaacagaatatggaaa
nad7_muscoides  caatttacctcgagaatagacgaattagaagagatgtcaacagaaaacagaatatggaaa
nad7_lycopodioi caatttacttctcgtatcgacgaattagaagagatgtcaaccgaaaaccgtatctggaaa
                ********.**  * ** *********************** ****** * ** ******

nad7_affinis    caaagattagtagatattggaactgtcaccgcaaaacaagcaaagcaatgggcattcagt
nad7_apetalus   caaagattagtagatattggaactgtcaccgcaaaacaagcaaagcaatgggcattcagt
nad7_curtisiae  caaagattagtagatattggaactgtcaccgcaaaacaagcaaagcaatgggcattcagt
nad7_nivicola   caaagattagtagatattggaactgtcaccgcaaaacaagcaaagcaatgggcattcagt
nad7_pulvinatus caaagattagtagatattggaactgtcaccgcaaaacaagcaaagcaatgggcattcagt
nad7_quitensis  caaagattagtagatattggaactgtcaccgcaaaacaagcaaagcaatgggcattcagt
nad7_muscoides  caaagattagtagatattggaactgtcaccgcaaaacaagcaaagcaatgggcattcagt
nad7_lycopodioi caacgattagtcgatattggaactgtcactgcacagcaagcaaaggattggggattcagt
                *** ******* *****************.*** *.********* * **** *******

nad7_affinis    ggtgtaatgttaagaggtccaggcgtatgctgggatttgagaaaagcagcaccctacgat
nad7_apetalus   ggtgtaatgttaagaggtccaggcgtatgctgggatttgagaaaagcagcaccctacgat
nad7_curtisiae  ggtgtaatgttaagaggtccaggcgtatgctgggatttgagaaaagcagcaccctacgat
nad7_nivicola   ggtgtaatgttaagaggtccaggcgtatgctgggatttgagaaaagcagcaccctacgat
nad7_pulvinatus ggtgtaatgttaagaggtccaggcgtatgctgggatttgagaaaagcagcaccctacgat
nad7_quitensis  ggtgtaatgttaagaggtccaggcgtatgctgggatttgagaaaagcagcaccctacgat
nad7_muscoides  ggtgtaatgttaagaggtccaggcgtatgctgggatttgagaaaagcagcaccctacgat
nad7_lycopodioi ggtgtaatgttaagaggtccaggggtatgctgggatttgagaaaagcagcaccttacgat
                *********************** *****************************.******

nad7_affinis    gtttatcaaaatatacaatttgacgtaccggtaggaaaaagaggagatcgctatgatagg
nad7_apetalus   gtttatcaaaatatacaatttgacgtaccggtaggaaaaagaggagatcgctatgatagg
nad7_curtisiae  gtttatcaaaatatacaatttgacgtaccggtaggaaaaagaggagatcgctatgatagg
nad7_nivicola   gtttatcaaaatatacaatttgacgtaccggtaggaaaaagaggagatcgctatgatagg
nad7_pulvinatus gtttatcaaaatatacaatttgacgtaccggtaggaaaaagaggagatcgctatgatagg
nad7_quitensis  gtttatcaaaatatacaatttgacgtaccggtaggaaaaagaggagatcgctatgatagg
nad7_muscoides  gtttatcaaaatatacaatttgacgtaccggtaggaaaaagaggagatcgctatgatagg
nad7_lycopodioi gtttatcaacagataaactttgacgtacctgtaggaaacagaggagatcgctatgatagg
                ********* * *** * *********** ******** *********************

nad7_affinis    tacgcaataagaatacaagaaatgagagaaagtctaaaaatcattacacaagccatcaat
nad7_apetalus   tacgcaataagaatacaagaaatgagagaaagtctaaaaatcattacacaagccatcaat
nad7_curtisiae  tacgcaataagaatacaagaaatgagagaaagtctaaaaatcattacacaagccatcaat
nad7_nivicola   tacgcaataagaatacaagaaatgagagaaagtctaaaaatcattacacaagccatcaat
nad7_pulvinatus tacgcaataagaatacaagaaatgagagaaagtctaaaaatcattacacaagccatcaat
nad7_quitensis  tacgcaataagaatacaagaaatgagagaaagtctaaaaatcattacacaagccatcaat
nad7_muscoides  tacgcaataagaatacaagaaatgagagaaagtctaaaaatcattacacaagccatcaat
nad7_lycopodioi tactgtattagaatacaagagatgagagaaagtctacgcatcattacacaatgtcttaat
                ***   ** ***********.*************** . ************  . *.***

nad7_affinis    caaatgccaaatggaatcataaaaacagatgatagaaaaatatcaccaccagcaagaaaa
nad7_apetalus   caaatgccaaatggaatcataaaaacagatgatagaaaaatatcaccaccagcaagaaaa
nad7_curtisiae  caaatgccaaatggaatcataaaaacagatgatagaaaaatatcaccaccagcaagaaaa
nad7_nivicola   caaatgccaaatggaatcataaaaacagatgatagaaaaatatcaccaccagcaagaaaa
nad7_pulvinatus caaatgccaaatggaatcataaaaacagatgatagaaaaatatcaccaccagcaagaaaa
nad7_quitensis  caaatgccaaatggaatcataaaaacagatgatagaaaaatatcaccaccagcaagaaaa
nad7_muscoides  caaatgccaaatggaatcataaaaacagatgatagaaaaatatcaccaccagcaagaaaa
nad7_lycopodioi caaatacccaggggaatcatcaaagcagatgatagaaagatatgtccgccagcaagatca
                *****.** *. ******** ***.*************.****  **.*********  *

nad7_affinis    aacatgaaaaaagacatggaagcacttattcaccatttcgaaacatatacagaaggaata
nad7_apetalus   aacatgaaaaaagacatggaagcacttattcaccatttcgaaacatatacagaaggaata
nad7_curtisiae  aacatgaaaaaagacatggaagcacttattcaccatttcgaaacatatacagaaggaata
nad7_nivicola   aacatgaaaaaagacatggaagcacttattcaccatttcgaaacatatacagaaggaata
nad7_pulvinatus aacatgaaaaaagacatggaagcacttattcaccatttcgaaacatatacagaaggaata
nad7_quitensis  aacatgaaaaaagacatggaagcacttattcaccatttcgaaacatatacagaaggaata
nad7_muscoides  aacatgaaaaaagacatggaagcacttattcaccatttcgaaacatatacagagggaata
nad7_lycopodioi gcaatgaaaatgtccatggaatccttaattcaccatttcgaaacatatacagaaggaagc
                .  ******* .  ******* * .* **************************.****  

nad7_affinis    catataaaaaaaaatcaaacatataacgcagtagaagcaccaaaaggagaatttggagtc
nad7_apetalus   catataaaaaaaaatcaaacatataacgcagtagaagcaccaaaaggagaatttggagtc
nad7_curtisiae  catataaaaaaaaatcaaacatataacgcagtagaagcaccaaaaggagaatttggagtc
nad7_nivicola   catataaaaaaaaatcaaacatataacgcagtagaagcaccaaaaggagaatttggagtc
nad7_pulvinatus catataaaaaaaaatcaaacatataacgcagtagaagcaccaaaaggagaatttggagtc
nad7_quitensis  catataaaaaaaaatcaaacatataacgcagtagaagcaccaaaaggagaatttggagtc
nad7_muscoides  catataaaaaaaaatcaaacatataacgcagtagaagcaccaaaaggagaatttggagtc
nad7_lycopodioi aaaataaaaaaagcacaaacatataacgcagtagaagcaccaaaaggagaatttggaata
                 * *********.  ******************************************.* 

nad7_affinis    atactaattaccaacggaagcaacagaccataccgtcgtaaaattagagcaccaggattc
nad7_apetalus   atactaattaccaacggaagcaacagaccataccgtcgtaaaattagagcaccaggattc
nad7_curtisiae  atactaattaccaacggaagcaacagaccataccgtcgtaaaattagagcaccaggattc
nad7_nivicola   atactaattaccaacggaagcaacagaccataccgtcgtaaaattagagcaccaggattc
nad7_pulvinatus atactaattaccaacggaagcaacagaccataccgtcgtaaaattagagcaccaggattc
nad7_quitensis  atactaattaccaacggaagcaacagaccataccgtcgtaaaattagagcaccaggattc
nad7_muscoides  atactaattaccaacggaagcaacagaccataccgtcgtaaaattagagcaccaggattc
nad7_lycopodioi ctactaataagcaatggaagcaacagaccgtaccgtcgtaaaattagagcaccaggattc
                 ******* * ***.**************.******************************

nad7_affinis    gcacattcacaagcattaaacacaatggcaaaacaacacatgccagcagatgtagtcacc
nad7_apetalus   gcacattcacaagcattaaacacaatggcaaaacaacacatgccagcagatgtagtcacc
nad7_curtisiae  gcacattcacaagcattaaacacaatggcaaaacaacacatgccagcagatgtagtcacc
nad7_nivicola   gcacattcacaagcattaaacacaatggcaaaacaacacatgccagcagatgtagtcacc
nad7_pulvinatus gcacattcacaagcattaaacacaatggcaaaacaacacatgccagcagatgtagtcacc
nad7_quitensis  gcacattcacaagcattaaacacaatggcaaaacaacacatgccagcagatgtagtcacc
nad7_muscoides  gcacattcacaagcattaaacacaatggcaaaacaacacatgccagcagatgtagtcacc
nad7_lycopodioi gcacattcacaagcattaaacacaatggcaaaacaacacatgccagcagatgttgtaacc
                ***************************************************** ** ***

nad7_affinis    atcattggaacacaagatatagtgtccggagaagtagatagataa
nad7_apetalus   atcattggaacacaagatatagtgtccggagaagtagatagataa
nad7_curtisiae  atcattggaacacaagatatagtgtccggagaagtagatagataa
nad7_nivicola   atcattggaacacaagatatagtgtccggagaagtagatagataa
nad7_pulvinatus atcattggaacacaagatatagtgtccggagaagtagatagataa
nad7_quitensis  atcattggaacacaagatatagtgtccggagaagtagatagataa
nad7_muscoides  atcattggaacacaagatatagtgtccggagaagtagatagataa
nad7_lycopodioi atcataggaacccaagatatagtgtccggagaagtagatagatag
                ***** ***** ********************************.

-------------------------------------------------------------------------------------------------
CLUSTAL format alignment by MAFFT (v7.505)


nad9_affinis    atggataaccaatacattttcaaatatagttgggagactttgcccaagaaatgggtgcaa
nad9_apetalus   atggataaccaatacattttcaaatatagttgggagactttgcccaagaaatgggtgcaa
nad9_curtisiae  atggataaccaatacattttcaaatatagttgggagactttgcccaagaaatgggtgcaa
nad9_nivicola   atggataaccaatacattttcaaatatagttgggagactttgcccaagaaatgggtgcaa
nad9_pulvinatus atggataaccaatacattttcaaatatagttgggagactttgcccaagaaatgggtgcaa
nad9_quitensis  atggataaccaatacattttcaaatatagttgggagactttgcccaagaaatgggtgcaa
nad9_muscoides  atggataaccaatacattttcaaatatagttgggagactttgcccaagaaatgggtgcaa
nad9_lycopodioi atggataaccaattcattttcaaatatagttgggagactttgcccaagaaatgggtgcaa
                ************* **********************************************

nad9_affinis    agaatggaaaaagcagaacatgggaatagatctgataccaatccggactcgttatttcaa
nad9_apetalus   agaatggaaaaagcagaacatgggaatagatctgataccaatccggactcgttatttcaa
nad9_curtisiae  agaatggaaaaagcagaacatgggaatagatctgataccaatccggactcgttatttcaa
nad9_nivicola   agaatggaaaaagcagaacatgggaatagatctgataccaatccggactcgttatttcaa
nad9_pulvinatus agaatggaaaaagcagaacatgggaatagatctgataccaatccggactcgttatttcaa
nad9_quitensis  agaatggaaaaagcagaacatgggaatagatctgataccaatccggactcgttatttcaa
nad9_muscoides  agaatggaaaaagcagaacatgggaatagatctgataccaatacggactcgttatttcaa
nad9_lycopodioi agaatggaaaaatcagaacatgggaatagatctgataccaatccggactctttatttcaa
                ************ ***************************** ******* *********

nad9_affinis    ttgttgtgctttcttcaattgcatacctatacaaggtttcaaattttgatcgatatttgc
nad9_apetalus   ttgttgtgctttcttcaattgcatacctatacaaggtttcaaattttgatcgatatttgc
nad9_curtisiae  ttgttgtgctttcttcaattgcatacctatacaaggtttcaaattttgatcgatatttgc
nad9_nivicola   ttgttgtgctttcttcaattgcatacctatacaaggtttcaaattttgatcgatatttgc
nad9_pulvinatus ttgttgtgctttcttcaattgcatacctatacaaggtttcaaattttgatcgatatttgc
nad9_quitensis  ttgttgtgctttcttcaattgcatacctatacaaggtttcaaattttgatcgatatttgc
nad9_muscoides  ttgttgtgctttcttcaattgcatacctatacaaggtttcaaattttgatcgatatttgc
nad9_lycopodioi ttgttgtgctttcttcaattgcatacctatacaaggtttcaagttttgatcgatatttgc
                ******************************************.*****************

nad9_affinis    ggagttgattatccttctcgaaaacgaagatttgaagtaatctataatttactgagtatc
nad9_apetalus   ggagttgattatccttctcgaaaacgaagatttgaagtaatctataatttactgagtatc
nad9_curtisiae  ggagttgattatccttctcgaaaacgaagatttgaagtaatctataatttactgagtatc
nad9_nivicola   ggagttgattatccttctcgaaaacgaagatttgaagtaatctataatttactgagtatc
nad9_pulvinatus ggagttgattatccttctcgaaaacgaagatttgaagtaatctataatttactgagtatc
nad9_quitensis  ggagttgattatccttctcgaaaacgaagatttgaagtaatctataatttactgagtatc
nad9_muscoides  ggagttgattatccttctcgaaaacgaagatttgaagtaatctataatttactgagtatc
nad9_lycopodioi ggagttgattatccttctcgaaaacgaagatttgaagtggtctataatttactgagtatc
                **************************************..********************

nad9_affinis    cgttataattcgcgtattcaagtacaaaccagtgcagacgaaatcacacgaatatcttcg
nad9_apetalus   cgttataattcgcgtattcaagtacaaaccagtgcagacgaaatcacacgaatatcttcg
nad9_curtisiae  cgttataattcgcgtattcaagtacaaaccagtgcagacgaaatcacacgaatatcttcg
nad9_nivicola   cgttataattcgcgtattcaagtacaaaccagtgcagacgaaatcacacgaatatcttcg
nad9_pulvinatus cgttataattcgcgtattcaagtacaaaccagtgcagacgaaatcacacgaatatcttcg
nad9_quitensis  cgttataattcgcgtattcaagtacaaaccagtgcagacgaaatcacacgaatatcttcg
nad9_muscoides  cgttataattcgcgtattcaagtacaaaccagtgcagacgaaatcacacgaatatcttcg
nad9_lycopodioi cgttataattcgcgtattcaagtacaaaccagtgcagacgaagtcacacgaatatctccg
                ******************************************.**************.**

nad9_affinis    gtagtgagtctatttccatcagccggccggtgggagcgagaagtttgggatatgtttggt
nad9_apetalus   gtagtgagtctatttccatcagccggccggtgggagcgagaagtttgggatatgtttggt
nad9_curtisiae  gtagtgagtctatttccatcagccggccggtgggagcgagaagtttgggatatgtttggt
nad9_nivicola   gtagtgagtctatttccatcagccggccggtgggagcgagaagtttgggatatgtttggt
nad9_pulvinatus gtagtgagtctatttccatcagccggccggtgggagcgagaagtttgggatatgtttggt
nad9_quitensis  gtagtgagtctatttccatcagccggccggtgggagcgagaagtttgggatatgtttggt
nad9_muscoides  gtagtgagtctatttccatcagccggccggtgggagcgagaagtttgggatatgtttggt
nad9_lycopodioi gtagtgagtctatttccatcagccggccggtgggagcgagaagtttgggatatgtttggt
                ************************************************************

nad9_affinis    ctttcttccatcaatcatccagatttacgccgtatattaacagattatggcttcgagggg
nad9_apetalus   ctttcttccatcaatcatccagatttacgccgtatattaacagattatggcttcgagggg
nad9_curtisiae  ctttcttccatcaatcatccagatttacgccgtatattaacagattatggcttcgagggg
nad9_nivicola   ctttcttccatcaatcatccagatttacgccgtatattaacagattatggcttcgagggg
nad9_pulvinatus ctttcttccatcaatcatccagatttacgccgtatattaacagattatggcttcgagggg
nad9_quitensis  ctttcttccatcaatcatccagatttacgccgtatattaacagattatggcttcgagggg
nad9_muscoides  ctttcttccatcaatcatccagatttacgccgtatattaacagattatggcttcgagggg
nad9_lycopodioi ctttcttccatcaatcatccagatctacgccgtatattaacagattatggcttcgagggg
                ************************.***********************************

nad9_affinis    catccattacgaaaagactttccgctgagtggatatgtagaagtacgctatgatgatcca
nad9_apetalus   catccattacgaaaagactttccgctgagtggatatgtagaagtacgctatgatgatcca
nad9_curtisiae  catccattacgaaaagactttccgctgagtggatatgtagaagtacgctatgatgatcca
nad9_nivicola   catccattacgaaaagactttccgctgagtggatatgtagaagtacgctatgatgatcca
nad9_pulvinatus catccattacgaaaagactttccgctgagtggatatgtagaagtacgctatgatgatcca
nad9_quitensis  catccattacgaaaagactttccgctgagtggatatgtagaagtacgctatgatgatcca
nad9_muscoides  catccattacgaaaagactttccgctgagtggatatgtagaagtacgctatgatgatcca
nad9_lycopodioi catccattacgaaaagactttcctctgagtggatatgtagaagtacgctatgatgatcca
                *********************** ************************************

nad9_affinis    gaaaagcgtgtggtttccgagcccattgagatgacccaggaatttagatacttcgatttt
nad9_apetalus   gaaaagcgtgtggtttccgagcccattgagatgacccaggaatttagatacttcgatttt
nad9_curtisiae  gaaaagcgtgtggtttccgagcccattgagatgacccaggaatttagatacttcgatttt
nad9_nivicola   gaaaagcgtgtggtttccgagcccattgagatgacccaggaatttagatacttcgatttt
nad9_pulvinatus gaaaagcgtgtggtttccgagcccattgagatgacccaggaatttagatacttcgatttt
nad9_quitensis  gaaaagcgtgtggtttccgagcccattgagatgacccaggaatttagatacttcgatttt
nad9_muscoides  gaaaagcgtgtggtttccgagcccattgagatgacccaggaatttagatacttcgatttt
nad9_lycopodioi gagaaacgtgtggtttccgagcccattgagatgacccaggaatttcgctatttcgatttt
                **.**.*************************************** * **.*********

nad9_affinis    gctagtccttgggaacaacgtcatggtaacgaaggataa
nad9_apetalus   gctagtccttgggaacaacgtcatggtaacgaaggataa
nad9_curtisiae  gctagtccttgggaacaacgtcatggtaacgaaggataa
nad9_nivicola   gctagtccttgggaacaacgtcatggtaacgaaggataa
nad9_pulvinatus gctagtccttgggaacaacgtcatggtaacgaaggataa
nad9_quitensis  gctagtccttgggaacaacgtcatggtaacgaaggataa
nad9_muscoides  gctagtccttgggaacaacgtcatggtaacgaaggataa
nad9_lycopodioi gctagtccttgggaacaacgtcacggtaacgacggataa
                ***********************.******** ******

-------------------------------------------------------------------------------------------------
CLUSTAL format alignment by MAFFT (v7.505)


rps11_affinis   atggcaaaacctatacccaaaattggttcacgtagaaatggacgtattagtgcacgtaaa
rps11_curtisiae atggcaaaacctatacccaaaattggttcacgtagaaatggacgtattagtgcacgtaaa
rps11_nivicola  atggcaaaacctatacccaaaattggttcacgtagaaatggacgtattagtgcacgtaaa
rps11_pulvinatu atggcaaaacctatacccaaaattggttcacgtagaaatggacgtattagtgcacgtaaa
rps11_apetalus  atggcaaaacctatacccaaaattggttcacgtagaaatggacgtattagtgcacgtaaa
rps11_lycopodio atggcaaaacctatacccaaaattggttcacgtagaaatggacgtattagtgcacgtaaa
rps11_muscoides atggcaaaacctatacccaaaattggttcacgtagaaatggacgtattagtgcacgtaaa
rps11_quitensis atggcaaaacctatacccaaaattggttcacgtagaaatggacgtattagtgcacgtaaa
                ************************************************************

rps11_affinis   agtacacgtaaaataccaaaaggaattattcatgttcaagcaagtttcaataataccatt
rps11_curtisiae agtacacgtaaaataccaaaaggaattattcatgttcaagcaagtttcaataataccatt
rps11_nivicola  agtacacgtaaaataccaaaaggaattattcatgttcaagcaagtttcaataataccatt
rps11_pulvinatu agtacacgtaaaataccaaaaggaattattcatgttcaagcaagtttcaataataccatt
rps11_apetalus  agtacacgtaaaataccaaaaggaattattcatgttcaagcaagtttcaataataccatt
rps11_lycopodio agtgcacgtaaaataccaaaaggaattattcatgttcaagcaagtttcaataataccatt
rps11_muscoides agtacacgtaaaataccaaaaggaattattcatgttcaagcaagtttcaataataccatt
rps11_quitensis agtacacgtaaaataccaaaaggaattattcatgttcaagcaagtttcaataataccatt
                ***.********************************************************

rps11_affinis   gtgactgttacagatgtacgaggtcgcgttgtttcttgggcttccgccggtacgtgtgga
rps11_curtisiae gtgactgttacagatgtacgaggtcgcgttgtttcttgggcttccgccggtacgtgtgga
rps11_nivicola  gtgactgttacagatgtacgaggtcgcgttgtttcttgggcttccgccggtacgtgtgga
rps11_pulvinatu gtgactgttacagatgtacgaggtcgcgttgtttcttgggcttccgccggtacgtgtgga
rps11_apetalus  gtgactgttacagatgtacgaggtcgtgttgtttcttgggcttccgccggtacgtgtgga
rps11_lycopodio gtgactgttacagatgtacgaggtcgcgttgtttcttgggcttccgccggtacgtgtgga
rps11_muscoides gtgactgttacagatgtacgaggtcgcgttgtttcttgggcttccgccggtacgtgtgga
rps11_quitensis gtgactgttacagatgtacgaggtcgcgttgtttcttgggcttccgccggtacgtgtgga
                **************************.*********************************

rps11_affinis   ttccgcggtacaaaaaggggaacaccctttgcagctcaaaccgcggccggaaatgctatt
rps11_curtisiae ttccgcggtacaaaaaggggaacaccctttgcagctcaaaccgcggccggaaatgctatt
rps11_nivicola  ttccgcggtacaaaaaggggaacaccctttgcagctcaaaccgcggccggaaatgctatt
rps11_pulvinatu ttccgcggtacaaaaaggggaacaccctttgcagctcaaaccgcggccggaaatgctatt
rps11_apetalus  ttccgcggtacaaaaaggggaacaccctttgcagctcaaaccgcggccggaaatgctatt
rps11_lycopodio ttccgcggtacaaaaaggggaacaccctttgcagctcaaaccgcggccggaaatgctatt
rps11_muscoides ttccgcggtacaaaaaggggaacaccctttgcagctcaaaccgcggccggaaatgctatt
rps11_quitensis ttccgcggtacaaaaaggggaacaccctttgcagctcaaaccgcggccggaaatgctatt
                ************************************************************

rps11_affinis   cgtacagtggtggagcagggcatgcaacgagcagaagtcatgataaaaggtcctggtctc
rps11_curtisiae cgtacagtggtggagcagggcatgcaacgagcagaagtcatgataaaaggtcctggtctc
rps11_nivicola  cgtacagtggtggagcagggcatgcaacgagcagaagtcatgataaaaggtcctggtctc
rps11_pulvinatu cgtacagtggtggagcagggcatgcaacgagcagaagtcatgataaaaggtcctggtctc
rps11_apetalus  cgtacagtggtggagcagggcatgcaacgagcagaagtcatgataaaaggtcctggtctc
rps11_lycopodio cgtacagtggtggagcagggcatgcaacgagcagaagtcatgataaaaggtcctggtctc
rps11_muscoides cgtacagtggtggagcagggcatgcaacgagccgaagtcatgataaaaggtcctggtctc
rps11_quitensis cgtacagtggtggagcagggcatgcaacgagccgaagtcatgataaaaggtcctggtctc
                ******************************** ***************************

rps11_affinis   ggaagagatgcagcattacgagctattcgtagaagcggtatactattaagtttcgtacgc
rps11_curtisiae ggaagagatgcagcattacgagctattcgtagaagcggtatactattaagtttcgtacgc
rps11_nivicola  ggaagagatgcagcattacgagctattcgtagaagcggtatactattaagtttcgtacgc
rps11_pulvinatu ggaagagatgcagcattacgagctattcgtagaagcggtatactattaagtttcgtacgc
rps11_apetalus  ggaagagatgcagcattacgagctattcgtagaagcggtatactattaagtttcgtacgc
rps11_lycopodio ggaagagatgcagcattacgagctattcgtagaagcggtatactattaagtttcgtacgc
rps11_muscoides ggaagagatgcagcattacgagctattcgtagaagcggtatactattaagtttcgtacgc
rps11_quitensis ggaagagatgcagcattacgagctattcgtagaagcggtatactattaagtttcgtacgc
                ************************************************************

rps11_affinis   gatgtaacccccatgccacacaatggctgtaggcctcctaaaaaaagacgtgtgtaa
rps11_curtisiae gatgtaacccccatgccacacaatggctgtaggcctcctaaaaaaagacgtgtgtaa
rps11_nivicola  gatgtaacccccatgccacacaatggctgtaggcctcctaaaaaaagacgtgtgtaa
rps11_pulvinatu gatgtaacccccatgccacacaatggctgtaggcctcctaaaaaaagacgtgtgtaa
rps11_apetalus  gatgtaacccccatgccacacaatggctgtaggcctcctaaaaaaagacgtgtgtaa
rps11_lycopodio gatgtaacccccatgccacacaatggctgtaggcctcctaaaaaaagacgtgtgtaa
rps11_muscoides gatgtaacccccatgccacacaatggctgtaggcctcctaaaaaaagacgtgtgtaa
rps11_quitensis gatgtaacccccatgccacacaatggctgtaggcctcctaaaaaaagacgtgtgtaa
                *********************************************************

-------------------------------------------------------------------------------------------------
CLUSTAL format alignment by MAFFT (v7.505)


rps12_affinis   atgcctaccaaaaagaaatt---------tggtagaacagaaccccggcgcacggatttt
rps12_apetalus  atgcctaccaaaaagaaatt---------tggtagaacagaaccccggcgcacggatttt
rps12_curtisiae atgcctaccaaaaagaaatt---------tggtagaacagaaccccggcgcacggatttt
rps12_muscoides atgcctaccaaaaagaaatt---------tggtagaacagaaccccggcgcacggatttt
rps12_nivicola  atgcctaccaaaaagaaatt---------tggtagaacagaaccccggcgcacggatttt
rps12_pulvinatu atgcctaccaaaaagaaatt---------tggtagaacagaaccccggcgcacggatttt
rps12_quitensis atgcctaccaaatttctttt---------tggtagaacagaaccccggcgcacggatttt
rps12_lycopodio atgcctaccaaaaatcaattaattcgtcatggtagaaaagaaacccggcgcacggactgt
                ************      **         ******** **** *************.* *

rps12_affinis   acgcgagcttcggatcaatgtctccagaagcaagtattccgtctgcgcgttttaacgaga
rps12_apetalus  acgcgagcttcggatcaatgtctccagaagcaagtattccgtctgcgcgttttaacgaga
rps12_curtisiae acgcgagcttcggatcaatgtctccagaagcaagtattccgtctgcgcgttttaacgaga
rps12_muscoides acgcgagcttcggatcaatgtctccagaagcaagtattccgtctgcgcgttttaacgaga
rps12_nivicola  acgcgagcttcggatcaatgtctccagaagcaagtattccgtctgcgcgttttaacgaga
rps12_pulvinatu acgcgagcttcggatcaatgtctccagaagcaagtattccgtctgcgcgttttaacgaga
rps12_quitensis acgcgagcttcggatcaatgtctccagaagcaagtattccgtctgcgcgttttaacgaga
rps12_lycopodio acgcgagcttcggatcaatgtccccagaagcaagtagtacgtccgcgtgttttaacgaga
                **********************.************* * ****.***.************

rps12_affinis   acacagaaacctccgaactcagctctacgtaagatagctaaagtacggttgagcaatcga
rps12_apetalus  acacagaaacctccgaactcagctctacgtaagatagctaaagtacggttgagcaatcga
rps12_curtisiae acacagaaacctccgaactcagctctacgtaagatagctaaagtacggttgagcaatcga
rps12_muscoides acacagaaacctccgaactcagctctacgtaagatagctaaagtacggttgagcaatcga
rps12_nivicola  acacagaaacctccgaactcagctctacgtaagatagctaaagtacggttgagcaatcga
rps12_pulvinatu acacagaaacctccgaactcagctctacgtaagatagctaaagtacggttgagcaatcga
rps12_quitensis acacagaaacctccgaactcagctctacgtaagatagctaaagtacggttgagcaatcga
rps12_lycopodio acaccgaaacccccgaattcagctctacgtaagatagctaaagtacggttgagcaatcga
                **** ******.*****.******************************************

rps12_affinis   -atgatatctttcttttcgtacattcctggtcctgctggcgacggtcctaatttgcagga
rps12_apetalus  -atgatatctttcttttcgtacattcctggtcctgctggcgacggtcctaatttgcagga
rps12_curtisiae -atgatatctttcttttcgtacattcctggtcctgctggcgacggtcctaatttgcagga
rps12_muscoides -atgatatctttcttttcgtacattcctggtcctgctggcgacggtcctaatttgcagga
rps12_nivicola  -atgatatctttcttttcgtacattcctggtcctgctggcgacggtcctaatttgcagga
rps12_pulvinatu -atgatatctttcttttcgtacattcctggtcctgctggcgacggtcctaatttgcagga
rps12_quitensis -atgatatctttcttttcgtacattcctggtcctgctggcgacggtcctaatttgcagga
rps12_lycopodio cataatatcttttcttacat-------------tcctggcgacggccctaatttgcagga
                 **.********..** *.*             * **********.**************

rps12_affinis   atat--tctatggtctttagtaagtag
rps12_apetalus  atat--tctatggtctttagtaagtag
rps12_curtisiae atat--tctatggtctttagtaagtag
rps12_muscoides atat--tctatggtctttagtaagtag
rps12_nivicola  atat--tctatggtctttagtaagtag
rps12_pulvinatu atat--tctatggtctttagtaagtag
rps12_quitensis atat--tctatggtctttagtaagtag
rps12_lycopodio acattctctatggtcttaa--------
                *.**  *********** *        

-------------------------------------------------------------------------------------------------
CLUSTAL format alignment by MAFFT (v7.505)


rps13_affinis   atgtcatctgtttccggagctggattatttggcgctaaacaagtgaaaatagcctcaaca
rps13_apetalus  atgtcatctgtttccggagctggattatttggcgctaaacaagtgaaaatagcctcaaca
rps13_curtisiae atgtcatctgtttccggagctggattatttggcgctaaacaagtgaaaatagcctcaaca
rps13_muscoides atgtcatctgtttccggagctggattatttggcgctaaacaagtgaaaatagcctcaaca
rps13_nivicola  atgtcatctgtttccggagctggattatttggcgctaaacaagtgaaaatagcctcaaca
rps13_pulvinatu atgtcatctgtttccggagctggattatttggcgctaaacaagtgaaaatagcctcaaca
rps13_quitensis atgtcatctgtttccggagctggattatttggcgctaaacaagtgaaaatagcctcaaca
rps13_lycopodio atgtcatatctttccggagctggattatttggcgctaaacaagtgaaaattgcctcaaca
                ******* * **************************************** *********

rps13_affinis   aaaatggatggaattggacctaaaaaagctgttcagatttgttatcgtttaggtatcagt
rps13_apetalus  aaaatggatggaattggacctaaaaaagctgttcagatttgttatcgtttaggtatcagt
rps13_curtisiae aaaatggatggaattggacctaaaaaagctgttcagatttgttatcgtttaggtatcagt
rps13_muscoides aaaatggatggaattggacctaaaaaagctgttcagatttgttatcgtttaggtatcagt
rps13_nivicola  aaaatggatggaattggacctaaaaaagctgttcagatttgttatcgtttaggtatcagt
rps13_pulvinatu aaaatggatggaattggacctaaaaaagctgttcagatttgttatcgtttaggtatcagt
rps13_quitensis aaaatggatggaattggacctaaaaaagctgttcagatttgttatcgtttaggtatcagt
rps13_lycopodio aaaatggatggaattggacctaaaaaagcggttcagatttgttatcgtttaggtatcagt
                ***************************** ******************************

rps13_affinis   gataagattaagatgaacgagttaactaaatatcagattgaccaaattgagcaaataata
rps13_apetalus  gataagattaagatgaacgagttaactaaatatcagattgaccaaattgagcaaataata
rps13_curtisiae gataagattaagatgaacgagttaactaaatatcagattgaccaaattgagcaaataata
rps13_muscoides gataagattaagatgaacgagttaactaaatatcagattgaccaaattgagcaaataata
rps13_nivicola  gataagattaagatgaacgagttaactaaatatcagattgaccaaattgagcaaataata
rps13_pulvinatu gataagattaagatgaacgagttaactaaatatcagattgaccaaattgagcaaataata
rps13_quitensis gataagattaagatgaacgagttaactaaatatcagattgaccaaattgagcaaataata
rps13_lycopodio gataagattaagatgaacgagttaactaaatatcagattgaccaaattgagcaaataata
                ************************************************************

rps13_affinis   ggtcaggatcatgttgttcattgggaattgcgtaggggcgaacgtgcggacatcgaacgt
rps13_apetalus  ggtcaggatcatgttgttcattgggaattgcgtaggggcgaacgtgcggacatcgaacgt
rps13_curtisiae ggtcaggatcatgttgttcattgggaattgcgtaggggcgaacgtgcggacatcgaacgt
rps13_muscoides ggtcaggatcatgttgttcattgggaattgcgtaggggcgaacgtgcggacatcgaacgt
rps13_nivicola  ggtcaggatcatgttgttcattgggaattgcgtaggggcgaacgtgcggacatcgaacgt
rps13_pulvinatu ggtcaggatcatgttgttcattgggaattgcgtaggggcgaacgtgcggacatcgaacgt
rps13_quitensis ggtcaggatcatgttgttcattgggaattgcgtaggggcgaacgtgcggacatcgaacgt
rps13_lycopodio ggtcaggatcatgttgttcattgggaattgaggaggggcgaacgagcggacatcgaacgt
                ****************************** * *********** ***************

rps13_affinis   ttgatttcgatttcttcttatcgtggcattcgtcatcaagatggcttgccgttacggggt
rps13_apetalus  ttgatttcgatttcttcttatcgtggcattcgtcatcaagatggcttgccgttacggggt
rps13_curtisiae ttgatttcgatttcttcttatcgtggcattcgtcatcaagatggcttgccgttacggggt
rps13_muscoides ttgatttcgatttcttcttatcgtggcattcgtcatcaagatggcttgccgttacggggt
rps13_nivicola  ttgatttcgatttcttcttatcgtggcattcgtcatcaagatggcttgccgttacggggt
rps13_pulvinatu ttgatttcgatttcttcttatcgtggcattcgtcatcaagatggcttgccgttacggggt
rps13_quitensis ttgatttcgatttcttcttatcgtggcattcgtcatcaagatggcttgccgttacggggt
rps13_lycopodio ttaatttcgatttcttcttatcgtggcattcgtcatcaagatggcttgccgttacgcggt
                **.***************************************************** ***

rps13_affinis   caacgtagtcatactaatgctaggacttgtcgtaagaaactgagtaaatga
rps13_apetalus  caacgtagtcatactaatgctaggacttgtcgtaagaaactgagtaaatga
rps13_curtisiae caacgtagtcatactaatgctaggacttgtcgtaagaaactgagtaaatga
rps13_muscoides caacgtagtcatactaatgctaggacttgtcgtaagaaactgagtaaatga
rps13_nivicola  caacgtagtcatactaatgctaggacttgtcgtaagaaactgagtaaatga
rps13_pulvinatu caacgtagtcatactaatgctaggacttgtcgtaagaaactgagtaaatga
rps13_quitensis caacgtagtcatactaatgctaggacttgtcgtaagaaactgagtaaatga
rps13_lycopodio caacgtagtcatactaatgctaggacttgtcgtaagaaactgagtaaatga
                ***************************************************
