# Supplementary material for: Molecular Diversity and Phylogeny Reconstruction of Genus Colobanthus (Caryophyllaceae) Based on Mitochondrial Gene Sequences
Source: Genes (Basel). 2022 Jun 14;13(6):1060. doi: 10.3390/genes13061060 (PMC9222297; doi:10.3390/genes13061060)
Supplement: Supplementary file 1 [file genes-13-01060-s001.zip › Table S1.xlsx]

## Sheet: Table S1
Table S1. Basic characteristics of mitochondrial genes identified for studied Colobanthus species.
Genes	C. affinis			C. apetalus			C. lycopodioides			C. pulvinatus			C.quitensis			C.curtisiae			C.muscoides			C.nivicola
	START codon	STOP codon	length	START codon	STOP codon	length	START codon	STOP codon	length	START codon	STOP codon	length	START codon	STOP codon	length	START codon	STOP codon	length	START codon	STOP codon	length	START codon	STOP codon	length
atp1	ATG	TAA	1527	ATG	TAA	1527	ATG	TAA	1527	ATG	TAA	1527	ATG	TAA	1527	ATG	TAA	1527	ATG	TAA	1527	ATG	TAA	1527
atp4	ATG	TAG	591	ATG	TAG	591	ATG	TAG	591	ATG	TAG	591	ATG	TAG	591	ATG	TAG	591	ATG	TAG	591	ATG	TAG	591
atp6	ATG	TAA	837	ATG	TAA	837	ATG	TAA	837	ATG	TAA	837	ATG	TAA	837	ATG	TAA	837	ATG	TAA	837	ATG	TAA	837
atp9	ATG	TGA	225	ATG	TGA	225	ATG	TGA	225	ATG	TGA	225	ATG	TGA	225	ATG	TGA	225	ATG	TGA	225	ATG	TGA	225
ccmB	ATG	TGA	621	ATG	TGA	621	ATG	TGA	621	ATG	TGA	621	ATG	TGA	621	ATG	TGA	621	ATG	TGA	621	ATG	TGA	621
ccmC	ATG	TGA	723	ATG	TGA	723	ATG	TGA	723	ATG	TGA	723	ATG	TGA	723	ATG	TGA	723	ATG	TGA	723	ATG	TGA	723
ccmFc	ATG	TGA	1311	ATG	TGA	1311	ATG	TGA	1311	ATG	TGA	1311	ATG	TGA	1311	ATG	TGA	1311	ATG	TGA	1311	ATG	TGA	1311
ccmFn	ATG	TGA	1569	ATG	TGA	1569	ATG	TGA	1572	ATG	TGA	1569	ATG	TGA	1569	ATG	TGA	1569	ATG	TGA	1569	ATG	TGA	1569
cob	ATG	TAA	1170	ATG	TAA	1170	ATG	TAA	1170	ATG	TAA	1170	ATG	TAA	1170	ATG	TAA	1170	ATG	TAA	1170	ATG	TAA	1170
cox1	ATG	TAA	1575	ATG	TAA	1575	ATG	TAA	1575	ATG	TAA	1575	ATG	TAA	1575	ATG	TAA	1575	ATG	TAA	1575	ATG	TAA	1575
cox2	ATG	TAA	774	ATG	TAA	774	ATG	TAA	780	ATG	TAA	774	ATG	TAA	780	ATG	TAA	780	ATG	TAA	774	ATG	TAA	774
cox3	ATG	TGA	798	ATG	TGA	798	ATG	TGA	798	ATG	TGA	798	ATG	TGA	798	ATG	TGA	798	ATG	TGA	798	ATG	TGA	798
matR	ATG	TAG	1986	ATG	TAG	1986	ATG	TAG	1971	ATG	TAG	1986	ATG	TAG	1986	ATG	TAG	1986	ATG	TAG	1986	ATG	TAG	1986
mttB	ATA	TAA	807	ATA	TAA	807	ATG	TAG	804	ATA	TAA	807	ATA	TAA	807	ATA	TAA	807	ATA	TAA	807	ATA	TAA	807
nad1	ACG	TAA	978	ACG	TAA	978	ACG	TAA	978	ACG	TAA	978	ACG	TAA	978	ACG	TAA	978	ACG	TAA	978	ACG	TAA	978
nad2	ATG	TAA	1467	ATG	TAA	1467	ATG	TAA	1467	ATG	TAA	1467	ATG	TAA	1467	ATG	TAA	1467	ATG	TAA	1467	ATG	TAA	1467
nad3	ATG	TAA	357	ATG	TAA	357	ATG	TAA	357	ATG	TAA	357	ATG	TAA	357	ATG	TAA	357	ATG	TAA	357	ATG	TAA	357
nad4	ATG	TAA	1482	ATG	TAA	1482	ATG	TAA	1482	ATG	TAA	1482	ATG	TAA	1482	ATG	TAA	1482	ATG	TAA	1482	ATG	TAA	1482
nad4L	ACG	TAA	303	ACG	TAA	303	ACG	TAA	303	ACG	TAA	303	ACG	TAA	303	ACG	TAA	303	ACG	TAA	303	ACG	TAA	303
nad5	ATG	TAA	2001	ATG	TAA	2001	ATG	TAA	2001	ATG	TAA	2001	ATG	TAA	2001	ATG	TAA	2001	ATG	TAA	2001	ATG	TAA	2001
nad6	ATG	TAA	609	ATG	TAA	609	ATG	TAG	600	ATG	TAA	609	ATG	TAA	609	ATG	TAA	609	ATG	TAA	609	ATT	TAA	609
nad7	ATG	TAA	1185	ATG	TAA	1185	ATG	TAG	1176	ATG	TAA	1185	ATG	TAA	1185	ATG	TAA	1185	ATG	TAA	1185	ATG	TAA	1185
nad9	ATG	TAA	579	ATG	TAA	579	ATG	TAA	579	ATG	TAA	579	ATG	TAA	579	ATG	TAA	579	ATG	TAA	579	ATG	TAA	579
rps11	ATG	TAA	417	ATG	TAA	417	ATG	TAA	417	ATG	TAA	417	ATG	TAA	417	ATG	TAA	417	ATG	TAA	417	ATG	TAA	417
rps12	ATG	TAG	255	ATG	TAG	255	ATG	TAA	246	ATG	TAG	255	ATG	TAG	255	ATG	TAG	255	ATG	TAG	255	ATG	TAG	255
rps13	ATG	TGA	351	ATG	TGA	351	ATG	TGA	351	ATG	TGA	351	ATG	TGA	351	ATG	TGA	351	ATG	TGA	351	ATG	TGA	351
