# Supplementary material for: Molecular Diversity and Phylogeny Reconstruction of Genus Colobanthus (Caryophyllaceae) Based on Mitochondrial Gene Sequences
Source: Genes (Basel). 2022 Jun 14;13(6):1060. doi: 10.3390/genes13061060 (PMC9222297; doi:10.3390/genes13061060)
Supplement: Supplementary file 1 [file genes-13-01060-s001.zip › Table S2.xlsx]

## Sheet: Table S2
Table S2. Codon usage in reported mitochondrial protein-coding genes for eight Colobanthus species
Codon	Amino acid	C. affinis		C. apetalus		C. curtisiae		C. lycopodioides		C. muscoides		C. nivicola		C. pulvinatus		C. quitensis
		number	frequency	number	frequency	number	frequency	number	frequency	number	frequency	number	frequency	number	frequency	number	frequency
GCA	A	174	0.0213079	174	0.0213079	173	0.0211802	168	0.0206034	174	0.0213079	174	0.0213079	174	0.0213079	173	0.0211802
GCC	A	109	0.013348	109	0.013348	107	0.0130999	109	0.0133677	110	0.0134705	109	0.013348	109	0.013348	108	0.0132223
GCG	A	77	0.00942934	77	0.00942934	79	0.00967189	79	0.0096885	77	0.00942934	77	0.00942934	77	0.00942934	78	0.00954946
GCT	A	228	0.0279206	228	0.0279206	226	0.027669	218	0.0267353	228	0.0279206	228	0.0279206	228	0.0279206	224	0.0274241
TGC	C	30	0.00367377	30	0.00367377	30	0.00367287	32	0.00392445	30	0.00367377	30	0.00367377	30	0.00367377	30	0.00367287
TGT	C	79	0.00967426	79	0.00967426	81	0.00991675	79	0.0096885	79	0.00967426	79	0.00967426	79	0.00967426	81	0.00991675
GAC	D	84	0.0102866	84	0.0102866	85	0.0104065	84	0.0103017	84	0.0102866	84	0.0102866	84	0.0102866	85	0.0104065
GAT	D	165	0.0202057	165	0.0202057	167	0.0204456	173	0.0212166	164	0.0200833	165	0.0202057	165	0.0202057	166	0.0203232
GAA	E	229	0.0280431	229	0.0280431	226	0.027669	223	0.0273485	228	0.0279206	229	0.0280431	230	0.0281656	226	0.027669
GAG	E	78	0.0095518	78	0.0095518	79	0.00967189	84	0.0103017	80	0.00979672	78	0.0095518	77	0.00942934	80	0.00979432
TTC	F	229	0.0280431	229	0.0280431	226	0.027669	224	0.0274712	230	0.0281656	229	0.0280431	229	0.0280431	226	0.027669
TTT	F	391	0.0478815	392	0.0480039	395	0.0483595	389	0.0477066	392	0.0480039	392	0.0480039	392	0.0480039	398	0.0487267
GGA	G	198	0.0242469	198	0.0242469	192	0.0235064	198	0.0242826	198	0.0242469	197	0.0241244	198	0.0242469	193	0.0236288
GGC	G	97	0.0118785	97	0.0118785	97	0.0118756	96	0.0117734	97	0.0118785	97	0.0118785	97	0.0118785	97	0.0118756
GGG	G	73	0.00893951	73	0.00893951	74	0.00905975	67	0.00821683	73	0.00893951	73	0.00893951	73	0.00893951	74	0.00905975
GGT	G	175	0.0214303	175	0.0214303	181	0.0221596	189	0.0231788	175	0.0214303	176	0.0215528	175	0.0214303	180	0.0220372
CAC	H	37	0.00453098	37	0.00453098	36	0.00440744	38	0.00466029	37	0.00453098	37	0.00453098	37	0.00453098	36	0.00440744
CAT	H	143	0.0175116	143	0.0175116	142	0.0173849	142	0.0174148	143	0.0175116	143	0.0175116	143	0.0175116	142	0.0173849
ATA	I	196	0.024002	197	0.0241244	195	0.0238737	182	0.0223203	194	0.023757	197	0.0241244	197	0.0241244	196	0.0239961
ATC	I	173	0.0211854	175	0.0214303	171	0.0209354	183	0.022443	174	0.0213079	173	0.0211854	174	0.0213079	172	0.0210578
ATT	I	331	0.0405339	330	0.0404115	326	0.0399119	312	0.0382634	330	0.0404115	333	0.0407788	331	0.0405339	326	0.0399119
AAA	K	219	0.0268185	220	0.026941	218	0.0266895	206	0.0252637	219	0.0268185	220	0.026941	220	0.026941	216	0.0264447
AAG	K	108	0.0132256	109	0.013348	110	0.0134672	106	0.0129998	109	0.013348	109	0.013348	109	0.013348	110	0.0134672
CTA	L	131	0.0160421	131	0.0160421	130	0.0159158	131	0.0160657	132	0.0161646	131	0.0160421	131	0.0160421	128	0.0156709
CTC	L	115	0.0140828	114	0.0139603	112	0.013712	100	0.0122639	115	0.0140828	115	0.0140828	115	0.0140828	111	0.0135896
CTG	L	56	0.0068577	54	0.00661278	60	0.00734574	63	0.00772627	55	0.00673524	55	0.00673524	55	0.00673524	61	0.00746817
CTT	L	200	0.0244918	202	0.0247367	206	0.0252204	220	0.0269806	201	0.0246143	199	0.0243693	200	0.0244918	206	0.0252204
TTA	L	303	0.0371051	304	0.0372275	308	0.0377081	299	0.0366691	304	0.0372275	302	0.0369826	303	0.0371051	308	0.0377081
TTG	L	178	0.0217977	177	0.0216752	181	0.0221596	184	0.0225656	177	0.0216752	178	0.0217977	177	0.0216752	180	0.0220372
ATG	M	224	0.0274308	223	0.0273084	222	0.0271792	220	0.0269806	224	0.0274308	223	0.0273084	223	0.0273084	222	0.0271792
AAC	N	88	0.0107764	88	0.0107764	90	0.0110186	91	0.0111602	88	0.0107764	87	0.0106539	87	0.0106539	90	0.0110186
AAT	N	172	0.0210629	172	0.0210629	172	0.0210578	165	0.0202355	172	0.0210629	172	0.0210629	172	0.0210629	171	0.0209354
CCA	P	102	0.0124908	102	0.0124908	96	0.0117532	99	0.0121413	102	0.0124908	102	0.0124908	102	0.0124908	96	0.0117532
CCC	P	81	0.00991918	81	0.00991918	84	0.010284	82	0.0100564	81	0.00991918	81	0.00991918	81	0.00991918	84	0.010284
CCG	P	38	0.00465344	38	0.00465344	37	0.00452987	38	0.00466029	37	0.00453098	38	0.00465344	38	0.00465344	37	0.00452987
CCT	P	136	0.0166544	136	0.0166544	141	0.0172625	145	0.0177827	136	0.0166544	136	0.0166544	136	0.0166544	141	0.0172625
CAA	Q	190	0.0232672	189	0.0231447	189	0.0231391	183	0.022443	190	0.0232672	189	0.0231447	189	0.0231447	190	0.0232615
CAG	Q	59	0.00722508	59	0.00722508	58	0.00710088	60	0.00735835	59	0.00722508	59	0.00722508	59	0.00722508	58	0.00710088
AGA	R	109	0.013348	109	0.013348	108	0.0132223	105	0.0128771	109	0.013348	109	0.013348	109	0.013348	108	0.0132223
AGG	R	36	0.00440852	36	0.00440852	35	0.00428501	42	0.00515085	36	0.00440852	36	0.00440852	36	0.00440852	36	0.00440744
CGA	R	84	0.0102866	84	0.0102866	82	0.0100392	91	0.0111602	84	0.0102866	84	0.0102866	84	0.0102866	82	0.0100392
CGC	R	53	0.00649033	51	0.00624541	52	0.00636631	54	0.00662252	52	0.00636787	52	0.00636787	52	0.00636787	54	0.00661117
CGG	R	38	0.00465344	38	0.00465344	37	0.00452987	40	0.00490557	38	0.00465344	38	0.00465344	38	0.00465344	37	0.00452987
CGT	R	93	0.0113887	94	0.0115111	98	0.011998	105	0.0128771	93	0.0113887	93	0.0113887	93	0.0113887	97	0.0118756
AGC	S	74	0.00906196	74	0.00906196	74	0.00905975	72	0.00883002	74	0.00906196	74	0.00906196	74	0.00906196	74	0.00905975
AGT	S	144	0.0176341	144	0.0176341	144	0.0176298	142	0.0174148	144	0.0176341	144	0.0176341	144	0.0176341	144	0.0176298
TCA	S	113	0.0138379	113	0.0138379	108	0.0132223	102	0.0125092	114	0.0139603	113	0.0138379	113	0.0138379	109	0.0133448
TCC	S	92	0.0112662	93	0.0113887	90	0.0110186	93	0.0114054	93	0.0113887	93	0.0113887	93	0.0113887	91	0.011141
TCG	S	85	0.010409	85	0.010409	84	0.010284	82	0.0100564	84	0.0102866	85	0.010409	85	0.010409	85	0.0104065
TCT	S	155	0.0189811	154	0.0188587	162	0.0198335	180	0.0220751	154	0.0188587	155	0.0189811	155	0.0189811	161	0.0197111
ACA	T	135	0.016532	135	0.016532	134	0.0164055	125	0.0153299	136	0.0166544	136	0.0166544	136	0.0166544	135	0.0165279
ACC	T	104	0.0127357	104	0.0127357	102	0.0124878	106	0.0129998	104	0.0127357	105	0.0128582	105	0.0128582	102	0.0124878
ACG	T	47	0.00575557	46	0.00563311	49	0.00599902	52	0.00637724	47	0.00575557	45	0.00551065	45	0.00551065	48	0.00587659
ACT	T	144	0.0176341	144	0.0176341	143	0.0175073	153	0.0187638	144	0.0176341	144	0.0176341	144	0.0176341	143	0.0175073
GTA	V	140	0.0171443	139	0.0170218	130	0.0159158	123	0.0150846	138	0.0168993	139	0.0170218	139	0.0170218	129	0.0157933
GTC	V	121	0.0148175	121	0.0148175	123	0.0150588	118	0.0144714	121	0.0148175	122	0.01494	122	0.01494	123	0.0150588
GTG	V	96	0.0117561	96	0.0117561	102	0.0124878	98	0.0120186	96	0.0117561	96	0.0117561	96	0.0117561	102	0.0124878
GTT	V	169	0.0206956	169	0.0206956	170	0.0208129	178	0.0218298	169	0.0206956	169	0.0206956	169	0.0206956	170	0.0208129
TGG	W	144	0.0176341	144	0.0176341	144	0.0176298	145	0.0177827	144	0.0176341	144	0.0176341	144	0.0176341	143	0.0175073
TAC	Y	74	0.00906196	74	0.00906196	74	0.00905975	70	0.00858474	73	0.00893951	74	0.00906196	74	0.00906196	74	0.00905975
TAT	Y	194	0.023757	195	0.0238795	195	0.0238737	191	0.0234241	195	0.0238795	194	0.023757	194	0.023757	195	0.0238737
TAA	*	16	0.00195934	16	0.00195934	16	0.00195886	14	0.00171695	16	0.00195934	16	0.00195934	16	0.00195934	16	0.00195886
TAG	*	3	0.000367377	3	0.000367377	3	0.000367287	5	0.000613196	3	0.000367377	3	0.000367377	3	0.000367377	3	0.000367287
TGA	*	7	0.000857213	7	0.000857213	7	0.000857003	7	0.000858474	7	0.000857213	7	0.000857213	7	0.000857213	7	0.000857003
