# Supplementary material for: Molecular Diversity and Phylogeny Reconstruction of Genus Colobanthus (Caryophyllaceae) Based on Mitochondrial Gene Sequences
Source: Genes (Basel). 2022 Jun 14;13(6):1060. doi: 10.3390/genes13061060 (PMC9222297; doi:10.3390/genes13061060)
Supplement: Supplementary file 1 [file genes-13-01060-s001.zip › Table S3.xlsx]

## Sheet: Table S3
Table S3. Synonymous (Ks) substitution rates, non-synonymous (Ka) substitution rates and gene specific Ka/Ks ratios for C. quitensis mitochondrial protein-coding genes vs. other representatives of genus Colobanthus
Gene	Parameter	C. affinis	C. apetalus	C. curtisiae	C. lycopodioides	C. muscoides	C. nivicola	C. pulvinatus	Ks		Ka		Ka/Ks
									average for gene	average for whole group	average for gene	average for whole group	average for gene	average for whole group
ATP synthase
atp1	Ks	0.0026	0.0052	0	0.1032	0.0026	0.0026	0.0026	0.0169714	0.0369071		0.00235		0.133701
	Ka	0	0.0026	0	0.0035	0.0009	0.0026	0.0026			0.00174286
	Ka/Ks	0	0.5	0	0.0339147	0.346154	1	1					0.411438
atp4	Ks	0	0	0	0.0073	0	0	0	0.00104286
	Ka	0.0044	0.0044	0.0044	0.0044	0.0044	0.0044	0.0044			0.0044
	Ka/Ks	0	0	0	0.60274	0	0	0					0.0861057
atp6	Ks	0	0	0	0.0103	0	0	0	0.00147143
	Ka	0	0	0.0016	0.0016	0	0.0016	0			0.000685714
	Ka/Ks	0	0	0	0.15534	0	0	0					0.0221914
atp9	Ks	0.1534	0.0728	0.1534	0.2201	0.0728	0.1324	0.0921	0.128143
	Ka	0.006	0	0.006	0.006	0	0	0			0.00257143
	Ka/Ks	0.0391134	0	0.0391134	0.0272603	0	0	0					0.0150696
Cytochrome c biogenesis
ccmB	Ks	0	0	0	0.027	0	0	0	0.00385714	0.00527143		0.00220714		0.0560688
	Ka	0	0	0	0.0086	0	0	0			0.00122857
	Ka/Ks	0	0	0	0.318519	0	0	0					0.0455026
ccmC	Ks	0	0	0	0.0056	0	0	0	0.0008
	Ka	0.0037	0.0018	0.0018	0.0037	0.0018	0.0018	0.0018			0.00234286
	Ka/Ks	0	0	0	0.660714	0	0	0					0.0943878
ccmFc	Ks	0	0	0.0032	0.0065	0	0	0	0.00138571
	Ka	0.001	0.001	0	0.002	0.001	0.001	0.001			0.001
	Ka/Ks	0	0	0	0.307692	0	0	0					0.043956
ccmFn	Ks	0	0	0	0.1053	0	0	0	0.0150429
	Ka	0	0	0	0.0298	0	0	0			0.00425714
	Ka/Ks	0	0	0	0.283001	0	0	0					0.0404287
Ubichinol cytochrome c reductase
cob	Ks	0	0	0	0.34	0	0	0	0.0485714	0.0485714		0.00427143		0.012563
	Ka	0	0	0	0.0299	0	0	0			0.00427143
	Ka/Ks	0	0	0	0.0879412	0	0	0					0.012563
Cytochrome c oxidase
cox1	Ks	0	0	0.0027	0.0697	0	0	0	0.0103429	0.125957		0.0331905		0.142452
	Ka	0	0	0	0.0025	0	0	0			0.000357143
	Ka/Ks	0	0	0	0.035868	0	0	0					0.005124
cox2	Ks	0.4757	0.4757	0	0.0852	0.4757	0.4757	0.4757	0.351957
	Ka	0.1333	0.1333	0	0.0162	0.1333	0.1333	0.1333			0.0975286
	Ka/Ks	0.280219	0.280219	0	0.190141	0.280219	0.280219	0.280219					0.227319
cox3	Ks	0.0052	0.0052	0.0052	0.0882	0.0052	0	0	0.0155714
	Ka	0.0017	0.0017	0.0017	0.005	0.0017	0	0			0.00168571
	Ka/Ks	0.326923	0.326923	0.326923	0.0566893	0.326923	0	0					0.194912
Maturases
matR	Ks	0	0	0	0.07	0	0	0	0.01	0.01		0.00832857		0.103061
	Ka	0.0013	0.0013	0.0013	0.0505	0.0013	0.0013	0.0013			0.00832857
	Ka/Ks	0	0	0	0.721429	0	0	0					0.103061
Transport membrane protein
mttB	Ks	0	0	0	0.072	0	0	0	0.0102857	0.0102857		0.0076		0.0525794
	Ka	0.005	0.005	0.005	0.0265	0.0017	0.005	0.005			0.0076
	Ka/Ks	0	0	0	0.368056	0	0	0					0.0525794
NADH dehydrogenase
nad1	Ks	0	0	0	0.0238	0.0039	0	0	0.00395714	0.0183429		0.00316984		0.0508975
	Ka	0	0	0	0	0	0	0			0
	Ka/Ks	0	0	0	0	0	0	0					0
nad2	Ks	0	0	0.0028	0.1188	0	0	0	0.0173714
	Ka	0.0018	0.0009	0.0018	0.0234	0.0009	0.0009	0.0009			0.00437143
	Ka/Ks	0	0	0.642857	0.19697	0	0	0					0.119975
nad3	Ks	0	0	0.0121	0.0883	0	0	0	0.0143429
	Ka	0	0	0	0.0074	0	0	0			0.00105714
	Ka/Ks	0	0	0	0.0838052	0	0	0					0.0119722
nad4	Ks	0	0	0	0.1491	0	0	0	0.0213
	Ka	0	0	0	0.0291	0.0009	0	0			0.00428571
	Ka/Ks	0	0	0	0.195171	0	0	0					0.0278816
nad4L	Ks	0	0	0	0.0923	0	0	0	0.0131857
	Ka	0	0	0	0.011	0	0	0			0.00157143
	Ka/Ks	0	0	0	0.119177	0	0	0					0.0170252
nad5	Ks	0	0	0	0.1045	0	0.0021	0.0021	0.0155286
	Ka	0.0007	0	0.0007	0.0106	0.0007	0.0013	0.0013			0.00218571
	Ka/Ks	0	0	0	0.101435	0	0.619048	0.619048					0.191362
nad6	Ks	0.007	0.007	0.007	0.1442	0.007	0.007	0.007	0.0266
	Ka	0	0	0	0.0246	0	0	0			0.00351429
	Ka/Ks	0	0	0	0.170596	0	0	0					0.0243709
nad7	Ks	0	0	0	0.2942	0.0038	0	0	0.0425714
	Ka	0	0	0	0.0605	0	0	0			0.00864286
	Ka/Ks	0	0	0	0.205642	0	0	0					0.0293775
nad9	Ks	0	0	0	0.0716	0	0	0	0.0102286
	Ka	0	0	0	0.0181	0.0022	0	0			0.0029
	Ka/Ks	0	0	0	0.252793	0	0	0					0.0361133
Small subunit of ribosome
rps11	Ks	0.0093	0.0187	0.0093	0.0093	0	0.0093	0.0093	0.00931429	0.0139095		0.0159952		1.1276
	Ka	0	0	0	0.0032	0	0	0			0.000457143
	Ka/Ks	0	0	0	0.344086	0	0	0					0.0491551
rps12	Ks	0.0091	0.0091	0.0091	0.0939	0.0091	0.0091	0.0091	0.0212143
	Ka	0.0332	0.0332	0.0332	0.1223	0.0332	0.0332	0.0332			0.0459286
	Ka/Ks	3.64835	3.64835	3.64835	1.30245	3.64835	3.64835	3.64835					3.31322
rps13	Ks	0	0	0	0.0784	0	0	0	0.0112
	Ka	0	0	0	0.0112	0	0	0			0.0016
	Ka/Ks	0	0	0	0.142857	0	0	0					0.0204082
