# Supplementary material for: Molecular Diversity and Phylogeny Reconstruction of Genus Colobanthus (Caryophyllaceae) Based on Mitochondrial Gene Sequences
Source: Genes (Basel). 2022 Jun 14;13(6):1060. doi: 10.3390/genes13061060 (PMC9222297; doi:10.3390/genes13061060)
Supplement: Supplementary file 1 [file genes-13-01060-s001.zip › Table S4.xlsx]

## Sheet: Table S4a
Table S4a. RNA editing sites predicted in the mitochondrial protein-coding genes of Colobanthus curtisiae and C. quitensis
Gene	Nucleotide position	Aminoacid position	Codon change	Amino acid change	PREPsuite score	Deepred-Mt score
atp1	1292	431	CCG => CTG	P => L	0.80	0.998
	1415	472	CCA => CTA	P => L	1.00	0.599
atp4	215	72	TCG => TTG	S => L	1.00	0.965
	248	83	CCG => CTG	P => L	1.00	0.738
	395	132	TCA => TTA	S => L	1.00	0.957
atp6	154	52	CCT => TCT	P => S	0.75	0.989
	379	127	CGT => TGT	R => C	1.00	0.997
	518	173	TCA => TTA	S => L	1.00	0.997
	580	194	CAT => TAT	H => Y	1.00	0.999
	697	233	CTC => TTC	L => F	0.50	0.436
	781	261	CAT => TAT	H => Y	1.00	0.999
atp9	–	–	–	–	–	–
ccmB	28	10	CAT => TAT	H => Y	0.89	0.865
	71	24	TCA => TTA	S => L	1.00	0.984
	80	27	TCG => TTG	S => L	1.00	0.946
	128	43	TCA => TTA	S => L	1.00	0.647
	160	54	CCT => TCT	P => S	0.67	0.999
	172	58	CCT => TCT	P => S	0.89	0.940
	179	60	CCT => CTT	P => L	1.00	0.772
	181	61	CCT => TCT	P => S	0.78	0.996
	193	65	CTT => TTT	L => F	0.89	0.834
	304	102	CGT => TGT	R => C	0.78	0.993
	367	123	CGG => TGG	R => W	0.78	0.905
	485	162	TCA => TTA	S => L	1.00	0.799
	494	165	TCA => TTA	S => L	1.00	0.874
	503	168	TCA => TTA	S => L	1.00	0.992
	514	172	CGT => TGT	R => C	1.00	0.995
	551	184	TCA => TTA	S => L	1.00	0.998
	554	185	TCG => TTG	S => L	0.89	0.968
	569	190	TCT => TTT	S => F	0.78	0.826
	611	204	TCA => TTA	S => L	0.89	0.874
ccmC	262	88	CTT => TTT	L => F	0.78	0.240
	362	121	TCG => TTG	S => L	1.00	0.997
	367	123	CTT => TTT	L => F	0.89	0.912
	581	194	TCA => TTA	S => L	0.78	0.909
	617	206	CCT => CTT	P => L	0.78	0.919
ccmFc	38	13	TCC => TTC	S => F	0.83	0.999
	50	17	CCT => CTT	P => L	1.00	0.998
	155	52	TCA => TTA	S => L	1.00	0.897
	406	136	CGT => TGT	R => C	0.83	1.000
	1228	410	CGG => TGG	R => W	1.00	0.980
ccmFn	38	13	CCG => CTG	P => L	1.00	0.978
	256	86	CGG => TGG	R => W	1.00	0.999
	263	88	CCA => CTA	P => L	0.83	0.999
	283	95	CTT => TTT	L => F	0.83	0.996
	349	117	CTT => TTT	L => F	0.50	0.242
	713	238	TCA => TTA	S => L	0.83	0.995
	742	248	CTC => TTC	L => F	1.00	0.217
	751	251	CGT => TGT	R => C	1.00	0.787
	773	258	TCA => TTA	S => L	1.00	0.955
	785	262	TCA => TTA	S => L	1.00	0.996
	1150	384	CAT => TAT	H => Y	1.00	1.000
	1216	406	CGG => TGG	R => W	1.00	0.999
cob	358	120	CGG => TGG	R => W	1.00	0.622
cox1	–	–	–	–	–	–
cox2	–	–	–	–	–	–
cox3	314	105	TCT => TTT	S => F	0.92	0.998
matR	26	9	CCC => CTC	P => L	1.00	0.999
	193	65	CCA => TCA	P => S	0.75	0.993
	236	79	TCT => TTT	S => F	0.62	0.717
	1750	584	CGT => TGT	R => C	1.00	0.832
mttB	265	89	CAC => TAC	H => Y	1.00	0.975
	352	118	CTC => TTC	L => F	1.00	0.632
	440	147	TCG => TTG	S => L	0.57	0.669
	551	184	TCG => TTG	S => L	0.62	0.897
	716	239	TCG => TTG	S => L	0.75	0.964
nad1	167	56	TCG => TTG	S => L	1.00	1.000
	215	72	TCC => TTC	S => F	0.90	1.000
	265	89	CGG => TGG	R => W	1.00	0.998
	436	146	CCT => TCT	P => S	0.90	0.995
	490	164	CCT => TCT	P => S	1.00	0.999
	493	165	CGT => TGT	R => C	1.00	0.999
	500	167	TCG => TTG	S => L	0.70	1.000
	536	179	TCC => TTC	S => F	1.00	0.998
	674	225	TCT => TTT	S => F	0.90	0.994
	740	247	TCT => TTT	S => F	1.00	0.996
	743	248	CCA => CTA	P => L	1.00	0.997
	755	252	CCG => CTG	P => L	1.00	0.993
	823	275	CTC => TTC	L => F	0.70	0.980
	898	300	CGG => TGG	R => W	1.00	0.999
	928	310	CGG => TGG	R => W	1.00	0.980
nad2	26	9	TCC => TTC	S => F	0.89	0.975
	356	119	TCA => TTA	S => L	1.00	0.996
	361	121	CCT => TCT	P => S	1.00	0.996
	367	123	CGC => TGC	R => C	1.00	0.981
	394	132	CAT => TAT	H => Y	1.00	0.999
	497	166	TCG => TTG	S => L	1.00	1.000
	788	263	TCT => TTT	S => F	0.67	0.999
	928	310	CAT => TAT	H => Y	1.00	0.995
	958	320	CGT => TGT	R => C	0.78	0.999
	962	321	ACT => ATT	T => I	1.00	0.986
	1058	353	TCA => TTA	S => L	1.00	0.268
	1127	376	TCG => TTG	S => L	1.00	0.997
	1247	416	TCA => TTA	S => L	0.67	0.656
	1400	467	CCA => CTA	P => L	0.67	0.467
nad3	349	117	CGG => TGG	R => W	1.00	0.998
nad4	362	121	ACA => ATA	T => I	0.89	0.698
	437	146	TCC => TTC	S => F	0.89	0.977
	577	193	CTC => TTC	L => F	0.67	0.274
	1010	337	CCG => CTG	P => L	1.00	0.980
	1417	473	CAC => TAC	H => Y	1.00	0.694
nad4L	2	1	ACG => ATG	T => M	1.00	0.251
	47	16	TCA => TTA	S => L	1.00	0.985
	55	19	CGG => TGG	R => W	1.00	0.963
	110	37	TCA => TTA	S => L	1.00	1.000
	131	44	TCG => TTG	S => L	0.88	1.000
	158	53	TCG => TTG	S => L	1.00	0.995
nad5	155	52	CCG => CTG	P => L	1.00	1.000
	358	120	CTT => TTT	L => F	1.00	0.994
	374	125	CCA => CTA	P => L	0.90	0.997
	398	133	TCT => TTT	S => F	0.90	1.000
	548	183	TCG => TTG	S => L	0.40	0.996
	553	185	CGT => TGT	R => C	1.00	0.999
	629	210	TCT => TTT	S => F	0.90	0.906
	713	238	TCG => TTG	S => L	1.00	0.997
	725	242	TCA => TTA	S => L	1.00	0.992
	835	279	CCA => TCA	P => S	0.90	0.920
	1310	437	TCA => TTA	S => L	1.00	0.999
	1550	517	ACC => ATC	T => I	0.90	0.982
	1580	527	TCA => TTA	S => L	0.80	0.994
	1589	530	TCT => TTT	S => F	0.90	0.975
	1610	537	CCC => CTC	P => L	0.70	0.982
	1895	632	TCA => TTA	S => L	1.00	0.995
	1918	640	CGT => TGT	R => C	0.70	0.992
nad6	88	30	CCC => TTC	P => F	0.70	0.973
	89	30	CCC => TTC	P => F	0.70	0.995
	95	32	CCA => CTA	P => L	1.00	0.990
	103	35	CGC => TGC	R => C	1.00	0.970
	146	49	TCC => TTC	S => F	1.00	0.999
	191	64	TCA => TTA	S => L	1.00	0.999
	560	187	TCC => TTC	S => F	1.00	0.996
nad7	38	13	TCG => TTG	S => L	0.75	0.700
	244	82	CAT => TAT	H => Y	1.00	0.999
	251	84	TCA => TTA	S => L	1.00	0.961
	316	106	CGT => TGT	R => C	1.00	0.994
	344	115	TCA => TTA	S => L	1.00	0.975
	578	193	TCA => TTA	S => L	0.88	0.941
	679	227	CCA => TCA	P => S	0.88	0.995
	769	257	CGC => TGC	R => C	1.00	0.925
	1124	375	CCA => CTA	P => L	1.00	0.917
	1166	389	TCC => TTC	S => F	1.00	0.954
nad9	92	31	TCT => TTT	S => F	0.75	0.970
	328	110	CGG => TGG	R => W	1.00	1.000
	368	123	TCC => TTC	S => F	1.00	1.000
rps11	293	98	CCT => CTT	P => L	1.00	0.500
rps12	62	21	TCG => TTG	S => L	0.94	0.949
	91	31	CGT => TGT	R => C	1.00	0.874
rps13	5	2	TCA => TTA	S => L	0.60	0.431
	56	19	TCA => TTA	S => L	0.90	0.930

## Sheet: Table S4b
Table S4b. RNA editing sites predicted in the mitochondrial protein-coding genes of Colobanthus affinis, C. apetalus, C. muscoides, C. nivicola and C. pulvinatus.
Gene	Nucleotide position	Aminoacid position	Codon change	Amino acid change	PREPsuite score	Deepred-Mt score
atp1	1292	431	CCG => CTG	P => L	0.80	0.998
	1415	472	CCA => CTA	P => L	1.00	0.599
atp4	215	72	TCG => TTG	S => L	1.00	0.965
	248	83	CCG => CTG	P => L	1.00	0.738
	395	132	TCA => TTA	S => L	1.00	0.957
atp6	154	52	CCT => TCT	P => S	0.75	0.989
	379	127	CGT => TGT	R => C	1.00	0.997
	518	173	TCA => TTA	S => L	1.00	0.997
	580	194	CAT => TAT	H => Y	1.00	0.999
	697	233	CTC => TTC	L => F	0.50	0.436
	781	261	CAT => TAT	H => Y	1.00	0.999
atp9	–	–	–	–	–	–
ccmB	28	10	CAT => TAT	H => Y	0.89	0.865
	71	24	TCA => TTA	S => L	1.00	0.984
	80	27	TCG => TTG	S => L	1.00	0.946
	128	43	TCA => TTA	S => L	1.00	0.647
	160	54	CCT => TCT	P => S	0.67	0.999
	172	58	CCT => TCT	P => S	0.89	0.940
	179	60	CCT => CTT	P => L	1.00	0.772
	181	61	CCT => TCT	P => S	0.78	0.996
	193	65	CTT => TTT	L => F	0.89	0.834
	304	102	CGT => TGT	R => C	0.78	0.993
	367	123	CGG => TGG	R => W	0.78	0.905
	485	162	TCA => TTA	S => L	1.00	0.799
	494	165	TCA => TTA	S => L	1.00	0.874
	503	168	TCA => TTA	S => L	1.00	0.992
	514	172	CGT => TGT	R => C	1.00	0.995
	551	184	TCA => TTA	S => L	1.00	0.998
	554	185	TCG => TTG	S => L	0.89	0.968
	569	190	TCT => TTT	S => F	0.78	0.826
	611	204	TCA => TTA	S => L	0.89	0.874
ccmC	262	88	CTT => TTT	L => F	0.78	0.240
	362	121	TCG => TTG	S => L	1.00	0.997
	367	123	CTT => TTT	L => F	0.89	0.912
	581	194	TCA => TTA	S => L	0.78	0.909
	617	206	CCT => CTT	P => L	0.78	0.919
ccmFc	38	13	TCC => TTC	S => F	0.83	0.999
	50	17	CCT => CTT	P => L	1.00	0.998
	155	52	TCA => TTA	S => L	1.00	0.897
	406	136	CGT => TGT	R => C	0.83	1.000
	1228	410	CGG => TGG	R => W	1.00	0.980
ccmFn	38	13	CCG => CTG	P => L	1.00	0.978
	256	86	CGG => TGG	R => W	1.00	0.999
	263	88	CCA => CTA	P => L	0.83	0.999
	283	95	CTT => TTT	L => F	0.83	0.996
	349	117	CTT => TTT	L => F	0.50	0.242
	713	238	TCA => TTA	S => L	0.83	0.995
	742	248	CTC => TTC	L => F	1.00	0.217
	751	251	CGT => TGT	R => C	1.00	0.787
	773	258	TCA => TTA	S => L	1.00	0.955
	785	262	TCA => TTA	S => L	1.00	0.996
	1150	384	CAT => TAT	H => Y	1.00	1.000
	1216	406	CGG => TGG	R => W	1.00	0.999
cob	358	120	CGG => TGG	R => W	1.00	0.622
cox1	–	–	–	–	–	–
cox2	161	54	TCA => TTA	S => L	0.95	0.999
	253	85	CGG => TGG	R => W	1.00	0.998
cox3	314	105	TCT => TTT	S => F	0.92	0.998
matR	26	9	CCC => CTC	P => L	1.00	0.999
	193	65	CCA => TCA	P => S	0.75	0.993
	236	79	TCT => TTT	S => F	0.62	0.717
	1750	584	CGT => TGT	R => C	1.00	0.832
mttB	265	89	CAC => TAC	H => Y	1.00	0.975
	352	118	CTC => TTC	L => F	1.00	0.632
	440	147	TCG => TTG	S => L	0.57	0.669
	551	184	TCG => TTG	S => L	0.62	0.897
	716	239	TCG => TTG	S => L	0.75	0.964
nad1	167	56	TCG => TTG	S => L	1.00	1.000
	215	72	TCC => TTC	S => F	0.90	1.000
	265	89	CGG => TGG	R => W	1.00	0.998
	436	146	CCT => TCT	P => S	0.90	0.995
	490	164	CCT => TCT	P => S	1.00	0.999
	493	165	CGT => TGT	R => C	1.00	0.999
	500	167	TCG => TTG	S => L	0.70	1.000
	536	179	TCC => TTC	S => F	1.00	0.998
	674	225	TCT => TTT	S => F	0.90	0.994
	740	247	TCT => TTT	S => F	1.00	0.996
	743	248	CCA => CTA	P => L	1.00	0.997
	755	252	CCG => CTG	P => L	1.00	0.993
	823	275	CTC => TTC	L => F	0.70	0.980
	898	300	CGG => TGG	R => W	1.00	0.999
	928	310	CGG => TGG	R => W	1.00	0.980
nad2	26	9	TCC => TTC	S => F	0.89	0.975
	356	119	TCA => TTA	S => L	1.00	0.996
	361	121	CCT => TCT	P => S	1.00	0.996
	367	123	CGC => TGC	R => C	1.00	0.981
	394	132	CAT => TAT	H => Y	1.00	0.999
	497	166	TCG => TTG	S => L	1.00	1.000
	788	263	TCT => TTT	S => F	0.67	0.999
	928	310	CAT => TAT	H => Y	1.00	0.995
	958	320	CGT => TGT	R => C	0.78	0.999
	962	321	ACT => ATT	T => I	1.00	0.986
	1058	353	TCA => TTA	S => L	1.00	0.268
	1127	376	TCG => TTG	S => L	1.00	0.997
	1247	416	TCA => TTA	S => L	0.67	0.656
	1400	467	CCA => CTA	P => L	0.67	0.467
nad3	349	117	CGG => TGG	R => W	1.00	0.998
nad4	362	121	ACA => ATA	T => I	0.89	0.698
	437	146	TCC => TTC	S => F	0.89	0.977
	577	193	CTC => TTC	L => F	0.67	0.274
	1010	337	CCG => CTG	P => L	1.00	0.980
	1417	473	CAC => TAC	H => Y	1.00	0.694
nad4L	2	1	ACG => ATG	T => M	1.00	0.251
	47	16	TCA => TTA	S => L	1.00	0.985
	55	19	CGG => TGG	R => W	1.00	0.963
	110	37	TCA => TTA	S => L	1.00	1.000
	131	44	TCG => TTG	S => L	0.88	1.000
	158	53	TCG => TTG	S => L	1.00	0.995
nad5	155	52	CCG => CTG	P => L	1.00	1.000
	358	120	CTT => TTT	L => F	1.00	0.994
	374	125	CCA => CTA	P => L	0.90	0.997
	398	133	TCT => TTT	S => F	0.90	1.000
	548	183	TCG => TTG	S => L	0.40	0.996
	553	185	CGT => TGT	R => C	1.00	0.999
	629	210	TCT => TTT	S => F	0.90	0.906
	713	238	TCG => TTG	S => L	1.00	0.997
	725	242	TCA => TTA	S => L	1.00	0.992
	835	279	CCA => TCA	P => S	0.90	0.920
	1310	437	TCA => TTA	S => L	1.00	0.999
	1550	517	ACC => ATC	T => I	0.90	0.982
	1580	527	TCA => TTA	S => L	0.80	0.994
	1589	530	TCT => TTT	S => F	0.90	0.975
	1610	537	CCC => CTC	P => L	0.70	0.982
	1895	632	TCA => TTA	S => L	1.00	0.995
	1918	640	CGT => TGT	R => C	0.70	0.992
nad6	88	30	CCC => TTC	P => F	0.70	0.973
	89	30	CCC => TTC	P => F	0.70	0.995
	95	32	CCA => CTA	P => L	1.00	0.990
	103	35	CGC => TGC	R => C	1.00	0.970
	146	49	TCC => TTC	S => F	1.00	0.999
	191	64	TCA => TTA	S => L	1.00	0.999
	560	187	TCC => TTC	S => F	1.00	0.996
nad7	38	13	TCG => TTG	S => L	0.75	0.700
	244	82	CAT => TAT	H => Y	1.00	0.999
	251	84	TCA => TTA	S => L	1.00	0.961
	316	106	CGT => TGT	R => C	1.00	0.994
	344	115	TCA => TTA	S => L	1.00	0.975
	578	193	TCA => TTA	S => L	0.88	0.941
	679	227	CCA => TCA	P => S	0.88	0.995
	769	257	CGC => TGC	R => C	1.00	0.925
	1124	375	CCA => CTA	P => L	1.00	0.917
	1166	389	TCC => TTC	S => F	1.00	0.954
nad9	92	31	TCT => TTT	S => F	0.75	0.970
	328	110	CGG => TGG	R => W	1.00	1.000
	368	123	TCC => TTC	S => F	1.00	1.000
rps11	293	98	CCT => CTT	P => L	1.00	0.500
rps12	62	21	TCG => TTG	S => L	0.94	0.949
	91	31	CGT => TGT	R => C	1.00	0.874
rps13	5	2	TCA => TTA	S => L	0.60	0.431
	56	19	TCA => TTA	S => L	0.90	0.930

## Sheet: Table S4c
Table S4c. RNA editing sites predicted in the mitochondrial protein-coding genes of Colobanthus lycopodioides
Gene	Nucleotide position	Aminoacid position	Codon change	Amino acid change	PREPsuite score	Deepred-Mt score
atp1	1292	431	CCG => CTG	P => L	0.80	0.987
	1415	472	CCA => CTA	P => L	1.00	0.724
atp4	215	72	TCG => TTG	S => L	1.00	0.965
	248	83	CCG => CTG	P => L	1.00	0.738
	395	132	TCA => TTA	S => L	1.00	0.957
atp6	154	52	CCT=> TCT	P => S	0.75	0.989
	379	127	CGT => TGT	R => C	1.00	0.997
	518	173	TCA => TTA	S => L	1.00	0.997
	580	194	CAT => TAT	H => Y	1.00	0.999
	644	215	TCA => TTA	S => L	1.00	1.000
	697	233	CTC => TTC	L => F	0.50	0.436
	781	261	CAT => TAT	H => Y	1.00	0.999
atp9	–	–	–	–	–	–
ccmB	28	10	CAT => TAT	H => Y	0.89	0.894
	71	24	TCA => TTA	S => L	1.00	0.984
	80	27	TCG => TTG	S => L	1.00	0.946
	128	43	TCA => TTA	S => L	1.00	0.647
	160	54	CCT => TCT	P => S	0.67	0.999
	172	58	CCT => TCT	P => S	0.89	0.940
	179	60	CCT => CTT	P => L	1.00	0.772
	181	61	CCT => TCT	P => S	0.78	0.996
	193	65	CTT => TTT	L => F	0.89	0.834
	304	102	CGT => TGT	R => C	0.78	0.993
	367	123	CGG => TGG	R => W	0.78	0.856
	485	162	TCA => TTA	S => L	1.00	0.974
	494	165	TCA => TTA	S => L	1.00	0.990
	503	168	TCA => TTA	S => L	1.00	0.995
	514	172	CGT => TGT	R => C	1.00	0.995
	551	184	TCA => TTA	S => L	1.00	0.998
	554	185	TCG => TTG	S => L	0.89	0.968
	569	190	TCT => TTT	S => F	0.78	0.826
	611	204	TCA => TTA	S => L	0.89	0.874
ccmC	262	88	CTT => TTT	L => F	0.78	0.240
	362	121	TCG => TTG	S => L	1.00	0.997
	367	123	CTT => TTT	L => F	0.89	0.912
	581	194	TCA => TTA	S => L	0.78	0.909
	617	206	CCT => CTT	P => L	0.78	0.919
ccmFc	38	13	TCC => TTC	S => F	0.83	0.999
	50	17	CCT => CTT	P => L	1.00	1.000
	155	52	TCA => TTA	S => L	1.00	0.897
	406	136	CGT => TGT	R => C	0.83	1.000
	1228	410	CGG => TGG	R => W	1.00	0.977
ccmFn	38	13	CCG => CTG	P => L	1.00	0.972
	256	86	CGG => TGG	R => W	1.00	0.999
	263	88	CCA => CTA	P => L	0.83	0.999
	283	95	CTT => TTT	L => F	0.83	0.996
	349	117	CTT => TTT	L => F	0.50	0.431
	356	119	TCC => TTC	S => F	0.67	0.272
	707	236	CCT => TTT	P => F	0.67	0.997
	716	239	TCA => TTA	S => L	0.83	0.981
	745	249	CTC => TTC	L =>F	1.00	0.229
	754	252	CGT => TGT	R => C	1.00	0.787
	776	259	TCA => TTA	S => L	1.00	0.955
	788	263	TCA => TTA	S => L	1.00	0.996
	1003	335	CCA => TCA	P => S	0.33	0.305
	1136	379	CCA => CTA	P => L	1.00	1.000
	1153	385	CAT => TAT	H => Y	1.00	1.000
	1219	407	CGG => TGG	R => W	1.00	0.999
	1351	451	CCC => TCC	P => S	1.00	1.000
cob	298	100	CAC => TAC	H => Y	1.00	0.984
	325	109	CAT => TAT	H => Y	1.00	0.928
	358	120	CGG => TGG	R => W	1.00	0.963
	568	190	CAT => TAT	H => Y	0.92	0.962
cox1	–	–	–	–	–	–
cox2	748	250	CGG => TGG	R => W	1.00	0.975
cox3	314	105	TCT => TTT	S => F	0.92	0.999
matR	26	9	CCC => CTC	P => L	1.00	0.998
	32	11	TCT => TTT	S => F	0.62	0.875
	193	65	CCA => TCA	P => S	0.75	0.993
	236	79	TCC => TTC	S => F	0.62	0.654
	356	119	CCA => CTA	P => L	1.00	0.989
	1735	579	CGT => TGT	R => C	1.00	0.743
mttB	94	32	CGT => TGT	R => C	0.88	0.995
	106	36	CCG => TCG	P => S	1.00	0.996
	256	86	CAC => TAC	H => Y	1.00	0.976
	431	144	TCG => TTG	S => L	0.57	0.669
	499	167	CCA => TCA	P => S	1.00	0.524
	542	181	TCG => TTG	S => L	0.62	0.817
	707	236	TCG => TTG	S => L	0.75	0.997
nad1	167	56	TCG => TTG	S => L	1.00	1.000
	215	72	TCC => TTC	S => F	0.90	1.000
	265	89	CGG => TGG	R => W	1.00	0.999
	436	146	CCT => TCT	P => S	0.90	0.995
	490	164	CCT => TCT	P => S	1.00	0.999
	493	165	CGT => TGT	R => C	1.00	0.999
	500	167	TCG => TTG	S => L	0.70	1.000
	536	179	TCC => TTC	S => F	1.00	0.998
	674	225	TCT => TTT	S => F	0.90	0.994
	740	247	TCT => TTT	S => F	1.00	0.996
	743	248	CCA => CTA	P => L	1.00	0.997
	755	252	CCG => CTG	P => L	1.00	0.993
	823	275	CTC => TTC	L => F	0.70	0.980
	898	300	CGG => TGG	R => W	1.00	0.999
	928	310	CGG => TGG	R => W	1.00	0.997
nad2	26	9	TCC => TTC	S => F	0.89	0.983
	356	119	TCA => TTA	S => L	1.00	0.994
	361	121	CCT => TCT	P => S	1.00	0.996
	394	132	CAT => TAT	H => Y	1.00	0.999
	497	166	TCG => TTG	S => L	1.00	1.000
	788	263	TCT => TTT	S => F	0.67	0.996
	928	310	CAT => TAT	H => Y	1.00	0.996
	958	320	CGT => TGT	R => C	0.78	1.000
	962	321	ACT => ATT	T => I	1.00	0.997
	1058	353	TCA => TTA	S => L	1.00	0.394
	1127	376	TCG => TTG	S => L	1.00	0.994
	1247	416	TCA => TTA	S => L	0.67	0.296
	1403	468	TCC => TTC	S => F	1.00	0.426
nad3	208	70	CTT => TTT	L => F	0.95	0.998
	349	117	CGG => TGG	R => W	1.00	0.998
nad4	362	121	ACA => ATA	T => I	0.89	0.893
	437	146	TCC => TTC	S => F	0.89	0.987
	577	193	CTC => TTC	L => F	0.67	0.274
	1010	337	CCG => CTG	P => L	1.00	0.999
	1417	473	CAC => TAC	H => Y	1.00	0.694
nad4L	2	1	ACG => ATG	T => M	1.00	0.426
	47	16	TCA => TTA	S => L	1.00	0.991
	55	19	CGG => TGG	R => W	1.00	0.980
	95	32	TCA => TTA	S => L	1.00	1.000
	110	37	TCA => TTA	S => L	1.00	1.000
	131	44	TCG => TTG	S => L	0.88	1.000
	158	53	TCG => TTG	S => L	1.00	0.995
	197	66	CCA => CTA	P => L	0.88	0.984
nad5	155	52	CCG => CTG	P => L	1.00	1.000
	242	81	CCG => CTG	P => L	1.00	1.000
	358	120	CTT => TTT	L => F	1.00	0.994
	374	125	CCA => CTA	P => L	0.90	0.997
	398	133	TCT => TTT	S => F	0.90	1.000
	548	183	TCG => TTG	S => L	0.40	0.996
	553	185	CGT => TGT	R => C	1.00	0.999
	629	210	TCT => TTT	S => F	0.90	0.971
	713	238	TCG => TTG	S => L	1.00	0.997
	725	242	TCA => TTA	S => L	1.00	0.995
	1310	437	TCA => TTA	S => L	1.00	0.999
	1550	517	ACC => ATC	T => I	0.90	0.982
	1580	527	TCA => TTA	S => L	0.80	0.994
	1589	530	TCT => TTT	S => F	0.90	0.975
	1610	537	CCC => CTC	P => L	0.70	0.982
	1895	632	TCA => TTA	S => L	1.00	0.995
	1918	640	CGT => TGT	R => C	0.70	0.992
nad6	88	30	CCC => TTC	P => F	0.70	0.983
	89	30	CCC => TTC	P => F	0.70	0.998
	95	32	CCA => CTA	P => L	1.00	0.993
	103	35	CGC => TGC	R => C	1.00	1.000
	146	49	TCC => TTC	S => F	1.00	1.000
	191	64	TCA => TTA	S => L	1.00	0.999
	560	187	TCC => TTC	S => F	1.00	0.991
nad7	29	10	TCG => TTG	S => L	0.75	0.887
	235	79	CAT => TAT	H => Y	1.00	0.999
	242	81	TCA => TTA	S => L	1.00	0.993
	307	103	CGT => TGT	R => C	1.00	0.955
	335	112	TCA => TTA	S => L	1.00	0.987
	524	175	TCC => TTC	S => F	1.00	0.989
	569	190	TCA => TTA	S => L	0.88	0.998
	670	224	CCA => TCA	P => S	0.88	0.995
	760	254	CGC => TGC	R => C	1.00	0.814
	1115	372	CCA => CTA	P => L	1.00	0.962
	1157	386	TCC => TTC	S => F	1.00	0.313
nad9	92	31	TCT => TTT	S => F	0.75	0.997
	298	100	CCG => TCG	P => S	0.83	0.996
	328	110	CGG => TGG	R => W	1.00	1.000
	368	123	TCC => TTC	S => F	1.00	0.999
rps11	293	98	CCT => CTT	P => L	1.00	0.500
rps12	71	24	TCG => TTG	S => L	0.94	0.922
	100	34	CGT => TGT	R => C	1.00	0.969
	104	35	CCG => CTG	P => L	1.00	0.993
rps13	5	2	TCA => TTA	S => L	0.60	0.313
	56	19	TCA => TTA	S => L	0.90	0.873
